# Supplementary material for: High-density genetic map construction and QTL mapping to identify genes for blight defense- and yield-related traits in sesame (Sesamum indicum L.)
Source: Front Plant Sci. 2024 Sep 26;15:1446062. doi: 10.3389/fpls.2024.1446062 (PMC11464332; doi:10.3389/fpls.2024.1446062)
Supplement: Supplementary file 2 [file Table1.xlsx]

## Sheet: Table S1
Table S1. Analysis of phenotypic vairation of eleven traits for the sesame F2 population.
Traits	Vars	Mean	SD	Median	Min	Max	Range	Skew	Kurtosis	SE
Plant height (PH)	169	146.48	13.79	146.2	112.6	180.4	67.8	0.02	-0.49	1.06
Capsule height (CH)	169	45.75	6.82	45	26.8	63.2	36.4	0.05	-0.08	0.52
Capsules length (CL)	169	3.7	0.34	3.75	1.9	4.4	2.5	-2.37	10.6	0.03
Infertile top length (ITL)	169	3.83	2.32	3.6	0	18	18	2.4	11.64	0.18
Seeds per capsule (SPC)	169	73.06	23.61	70	44	270	226	5.21	36.11	1.82
Capsules per plant (CPP)	169	83.44	22.44	83.8	4.43	151.4	146.97	-0.44	1.79	1.73
1000-seed weight (SW)	169	3.3	0.25	3.32	2.46	3.89	1.43	-0.53	0.72	0.02
yield per plant (YPP)	169	15.33	4.47	15.5	5.9	34.4	28.5	0.71	1.96	0.34
Number of capsule layers (NCL)	169	24.45	5.4	24.4	1.6	35.6	34	-1.33	4.95	0.42
Sesame fusarium wilt (SFW)	169	21.69	24.94	20	0	100	100	1.47	1.85	1.92
Seed coat color (SCC)	169	3.33	2.23	3	1	8	7	0.79	-0.47	0.17

## Sheet: Table S2
Table S2. Accessment of sequencing data quality for each individuals.
SampleID	ReadSum	BaseSum	GC(%)	N(%)	Q20(%)	CycleQ20(%)	Q30(%)
M	34607970	10346231250	37.11	0	99.24	100	94.95
P	30870343	9232533226	38.75	0	99.43	100	96.07
ZM-1	10878424	3236762324	35.88	0	99.49	100	96.77
ZM-10	7486128	2236195238	35.73	0	99.02	100	93.73
ZM-100	9103711	2720941478	36.48	0	99.07	100	93.96
ZM-101	9461421	2826416198	36.71	0	98.84	100	93.19
ZM-103	9663767	2888807324	36.38	0	98.82	100	92.65
ZM-104	8191587	2447274132	36.41	0	98.86	100	93.13
ZM-105	9263968	2767548456	36.47	0	99.1	100	94.33
ZM-106	10221025	3054858386	36.66	0	99.18	100	94.65
ZM-107	9396646	2808862510	37.32	0	98.92	100	93.39
ZM-108	8737737	2611680808	38	0	98.93	100	93.34
ZM-109	9185913	2744517364	36.5	0	98.77	100	92.55
ZM-11	10403368	3087891030	36.08	0	99.41	100	96.28
ZM-110	8688643	2593411512	35.7	0	99.22	100	94.85
ZM-112	8801355	2624429876	35.28	0	99.1	100	94.35
ZM-113	9586481	2860324600	34.15	0	99.24	100	94.99
ZM-114	8778413	2617374940	34.52	0	99.19	100	94.81
ZM-115	9286748	2776001218	37.25	0	98.82	100	93.15
ZM-116	9689752	2886505574	33.74	0	99.18	100	94.74
ZM-117	9464391	2825412186	35.28	0	98.88	100	93.49
ZM-118	8548828	2551606996	33.92	0	98.95	100	93.83
ZM-119	10035382	2996859208	35.56	0	98.9	100	93.57
ZM-12	8516843	2541653822	36.38	0	99.16	100	94.54
ZM-120	10129002	3026035150	35.65	0	98.86	100	93.32
ZM-122	10030018	2991875346	35.13	0	98.9	100	93.6
ZM-123	11579796	3459107804	36.36	0	99	100	94.13
ZM-124	11045216	3299870782	36.25	0	98.94	100	93.78
ZM-125	10991509	3284029048	35.84	0	98.76	100	92.86
ZM-127	10203165	3047769704	35.51	0	98.91	100	93.63
ZM-129	11033752	3293763994	35.13	0	98.89	100	93.53
ZM-13	9262135	2763755544	35.96	0	99.32	100	95.3
ZM-130	11158408	3328836948	35.39	0	99.06	100	94.47
ZM-131	11605257	3465754790	35.92	0	99.19	100	95.17
ZM-132	11454365	3421316850	36.49	0	98.94	100	93.81
ZM-133	10930118	3261862388	35.84	0	99.08	100	94.55
ZM-134	9999540	2987560314	35.57	0	98.9	100	93.58
ZM-135	11231491	3354925074	35.63	0	98.89	100	93.53
ZM-136	10529716	3146055102	35.26	0	98.82	100	93.14
ZM-137	10417863	3108912084	35.9	0	98.97	100	94.05
ZM-138	9427839	2814858626	35.39	0	98.85	100	93.29
ZM-14	8275685	2466521566	36.32	0	99.22	100	94.94
ZM-140	9727318	2905409404	35.98	0	98.85	100	93.3
ZM-141	8993153	2686325428	35.51	0	98.73	100	92.68
ZM-142	11961789	3572570390	36.4	0	98.9	100	93.63
ZM-143	9117008	2721193908	35.4	0	98.66	100	92.28
ZM-144	9349619	2793260636	35.24	0	98.75	100	92.69
ZM-145	9805978	2928545394	35.76	0	99.06	100	94.47
ZM-146	10064537	3005092132	36.28	0	98.91	100	93.67
ZM-147	9419476	2812120130	35.44	0	98.91	100	93.59
ZM-148	7516108	2245365790	35.85	0	98.8	100	93.02
ZM-15	8934508	2664316794	36.12	0	99.14	100	94.47
ZM-150	8875565	2651747748	36.13	0	98.85	100	93.27
ZM-151	11173127	3333102570	36.54	0	99.04	100	94.42
ZM-152	7838770	2341999308	36.18	0	98.82	100	93.11
ZM-153	10168808	3039881152	36.48	0	99.57	100	96.64
ZM-155	9169301	2738065186	35.66	0	98.94	100	93.78
ZM-157	9698516	2893316348	36.07	0	98.97	100	93.99
ZM-158	10011396	2987445342	36.01	0	98.99	100	94.11
ZM-159	10535600	3146238924	35.61	0	99.03	100	94.28
ZM-16	8049610	2403024968	36.21	0	99.05	100	93.91
ZM-160	9672935	2888067962	35.49	0	98.99	100	94.1
ZM-161	10236181	3055460600	36.35	0	98.97	100	93.93
ZM-162	9674753	2887770462	35.61	0	98.91	100	93.64
ZM-163	10720631	3202128582	35.72	0	98.81	100	93.12
ZM-164	11555873	3449550138	35.93	0	99.07	100	94.52
ZM-165	10294387	3068091898	36.05	0	98.99	100	94.1
ZM-166	9827375	2936141216	35.69	0	98.86	100	93.27
ZM-167	10296294	3075359814	36.43	0	99.03	100	94.28
ZM-168	9423877	2813603948	35.53	0	98.95	100	93.88
ZM-169	11023659	3289446518	35.81	0	98.88	100	93.59
ZM-17	9203262	2744587700	36.49	0	99.14	100	94.44
ZM-170	11440682	3416925022	35.86	0	99.23	100	95.39
ZM-171	11829896	3531249032	35.58	0	99.02	100	94.25
ZM-172	11051922	3299996736	35.49	0	98.95	100	93.87
ZM-174	10507562	3132023656	35.54	0	99.08	100	94.63
ZM-175	9152695	2735444858	36.32	0	99.5	100	96.08
ZM-176	10317458	3084283636	37.2	0	98.79	100	92.96
ZM-177	9388813	2804083556	36.26	0	99.06	100	93.79
ZM-178	13258938	3958934212	35.71	0	99.54	100	96.43
ZM-179	9235205	2760032130	35.46	0	99.43	100	95.55
ZM-18	9215482	2746525204	36.7	0	99.15	100	94.6
ZM-180	7878252	2353708332	37.29	0	98.2	100	90.46
ZM-181	12649023	3775851636	36.66	0	99.09	100	94.64
ZM-183	11277074	3370960846	36.85	0	98.88	100	93.43
ZM-184	11094719	3316169980	36.96	0	98.95	100	93.87
ZM-186	10090288	3016323068	36.69	0	99	100	94.11
ZM-187	7311647	2183166834	35.63	0	99.53	100	96.35
ZM-188	12670279	3784411398	36.53	0	99.47	100	95.93
ZM-189	12805202	3823717678	37.1	0	99.07	100	94.58
ZM-19	10371383	3091579542	36.27	0	99.36	100	96.02
ZM-190	10801412	3225958450	36.54	0	98.49	100	91.76
ZM-191	9343742	2792896692	36.81	0	98.99	100	94.03
ZM-192	12298951	3674213858	36.87	0	99.17	100	95.11
ZM-193	11400427	3406569006	36.71	0	98.99	100	94.05
ZM-194	10301740	3078777438	37.07	0	98.89	100	93.51
ZM-195	8760816	2619075000	36.2	0	99.51	100	96.16
ZM-196	11275659	3369901014	36.8	0	99.04	100	94.34
ZM-197	12027223	3592590952	36.7	0	98.99	100	94.08
ZM-198	9818800	2935176378	35.91	0	99.51	100	96.1
ZM-199	11426892	3415610010	36.22	0	98.88	100	93.44
ZM-2	8399275	2508426598	35.68	0	99.15	100	94.42
ZM-20	8679760	2592634806	36.86	0	99.22	100	95.01
ZM-200	11507154	3438349144	37.14	0	98.93	100	93.81
ZM-201	10485106	3133593468	36.7	0	98.95	100	93.92
ZM-202	11614856	3470994988	35.86	0	98.91	100	93.63
ZM-203	11632300	3473830004	38.22	0	98.8	100	93.15
ZM-204	12462975	3719183906	37.26	0	99.15	100	94.95
ZM-21	7834062	2339921906	35.8	0	99.18	100	94.77
ZM-22	9419751	2812056972	36.31	0	99.1	100	94.36
ZM-23	9514880	2841419826	36.22	0	99.13	100	94.5
ZM-24	8637724	2579555736	35.86	0	99.22	100	94.92
ZM-26	8992439	2685331272	36.57	0	99.22	100	95.01
ZM-27	9139165	2728376842	36.34	0	99.21	100	94.94
ZM-28	8397236	2508584810	37.01	0	99.33	100	95.64
ZM-29	6894117	2060538680	35.6	0	99.28	100	94.98
ZM-3	8514482	2540417198	36.17	0	99.09	100	94.29
ZM-30	8329016	2488430716	36.11	0	99.17	100	94.67
ZM-31	7295541	2178697812	36.18	0	99.07	100	94.21
ZM-33	7785853	2326214610	35.54	0	99.06	100	94.02
ZM-36	8197632	2448906548	35.4	0	99.11	100	94.36
ZM-37	7663566	2288548582	36.06	0	99.21	100	94.95
ZM-38	10100528	3017589632	35.89	0	99.11	100	94.38
ZM-4	7961285	2378488550	35.92	0	99.14	100	94.43
ZM-42	9287660	2768663738	36.27	0	99.34	100	95.86
ZM-43	10978077	3274223254	36.43	0	99.27	100	95.34
ZM-44	8961980	2674930676	36.41	0	99.31	100	95.6
ZM-46	9322880	2783261476	36.86	0	99.19	100	94.8
ZM-47	7859870	2345764640	36.6	0	99.09	100	94.27
ZM-48	9475595	2831181678	36.62	0	98.94	100	93.81
ZM-49	8546922	2553311692	36.14	0	98.72	100	92.56
ZM-5	7530664	2250025680	36	0	98.97	100	93.48
ZM-52	9995772	2983384404	36.17	0	98.98	100	93.61
ZM-54	8796337	2627309656	36.42	0	99.02	100	93.68
ZM-55	11076304	3306943488	36.9	0	99.14	100	94.89
ZM-56	8425535	2516967136	36.27	0	98.95	100	93.5
ZM-57	7759277	2318034088	36.19	0	98.67	100	92.4
ZM-60	7087653	2117268284	35.65	0	99.03	100	93.67
ZM-61	6632937	1980617876	35.92	0	97.8	100	88.58
ZM-62	9135693	2730225666	37.09	0	98.71	100	92.52
ZM-63	7596727	2269107840	36.17	0	98.64	100	92.24
ZM-64	10551424	3152067970	37	0	99.07	100	94.2
ZM-66	8979513	2683284108	36.61	0	98.97	100	93.55
ZM-67	8721332	2605534946	36.2	0	98.84	100	92.85
ZM-68	8095859	2419769720	37.15	0	99.02	100	93.69
ZM-69	7792849	2324715908	35.78	0	99.01	100	93.76
ZM-70	6917904	2066403154	35.78	0	98.78	100	92.74
ZM-71	12331672	3683602276	36.79	0	98.74	100	92.46
ZM-73	8690091	2595979780	35.96	0	99	100	93.83
ZM-75	8764601	2618423636	41.13	0	98.75	100	92.76
ZM-76	7447511	2222113750	36.14	0	99.13	100	94.51
ZM-77	9218980	2754289066	36.3	0	99.07	100	94.25
ZM-78	10840001	3236986352	36.54	0	99.09	100	94.08
ZM-79	8066875	2409530226	36.44	0	99.05	100	93.98
ZM-8	7493720	2238281908	35.67	0	98.75	100	92.26
ZM-80	8828972	2635973012	36.74	0	99.18	100	94.74
ZM-81	9013339	2691646650	36.82	0	99.1	100	94.34
ZM-82	9038522	2699644724	36.14	0	98.87	100	93.31
ZM-83	11281938	3365939190	35.64	0	98.99	100	94.09
ZM-84	10762520	3213711574	35.92	0	99.18	100	94.72
ZM-85	9382874	2801173270	36.1	0	99.03	100	94.09
ZM-87	9098535	2717318858	35.67	0	99.1	100	94.24
ZM-9	7488602	2237400508	35.82	0	99.12	100	94.27
ZM-90	10600906	3167469434	35.32	0	99.09	100	93.92
ZM-91	9600555	2862109390	35.97	0	99.03	100	94.03
ZM-92	10410692	3108290978	36.71	0	99.23	100	95
ZM-95	10137177	3024980770	35.87	0	99.06	100	94.28
ZM-96	9678749	2889901938	35.88	0	99.06	100	93.97
ZM-97	9084404	2712047402	35.91	0	99.08	100	94.07
ZM-98	7496202	2238928818	35.53	0	98.94	100	93.39
ZM-99	10121794	3023418714	36.47	0	99.05	100	93.9

## Sheet: Table S3
Table S3. Detailed information of the sequencing data.
BMK ID	Ave_depth	Cov_ratio_1X(%)	Cov_ratio_5X(%)	Cov_ratio_10X(%)
M	34	99.42	97.44	90.32
P	29	98.85	95.96	82.81
ZM-1	11	97.89	74.8	28.22
ZM-10	7	96.8	52.96	8.35
ZM-100	9	97.83	66.57	14.67
ZM-101	9	97.16	56.5	9.86
ZM-103	9	98.1	70.34	17.83
ZM-104	7	97.3	60.39	11.99
ZM-105	9	97.51	63.62	13.88
ZM-106	10	96.35	50.03	8.1
ZM-107	9	96.21	49.12	7.46
ZM-108	7	95.87	44.54	5.76
ZM-109	8	96.57	50.05	7.54
ZM-11	10	97.9	72.13	23.59
ZM-110	8	96.16	49.77	8.78
ZM-112	8	95.88	50.78	10.87
ZM-113	9	96.21	55.55	16.21
ZM-114	8	95.42	50.43	12.19
ZM-115	8	96.99	54.5	8.27
ZM-116	9	97.21	65.12	23.73
ZM-117	9	96.63	54.38	11.67
ZM-118	8	97.35	64.47	20.36
ZM-119	10	98.41	77.14	26.39
ZM-12	8	97.59	61.24	11.27
ZM-120	10	98.01	71.44	20.8
ZM-122	10	98.02	72.33	23.54
ZM-123	11	97.72	67.32	17.55
ZM-124	10	98.16	73.64	21.71
ZM-125	10	98.32	77.55	27.29
ZM-127	10	98.08	72.24	21.38
ZM-129	11	98.2	75.89	27.77
ZM-13	9	98.11	73.57	20.81
ZM-130	11	98.56	84.56	40.17
ZM-131	11	98.13	75.97	26.15
ZM-132	11	98.22	74.95	21.77
ZM-133	11	98.47	81.24	32.33
ZM-134	10	98.09	72.96	22.4
ZM-135	11	98.3	77.01	27.45
ZM-136	10	98.09	73.43	23.33
ZM-137	10	97.98	73.46	23.22
ZM-138	9	97.97	71.63	21.42
ZM-14	8	97.12	57.36	10.43
ZM-140	9	97.9	71.23	19.71
ZM-141	9	97.58	64.79	15.54
ZM-142	11	98.59	83.91	34.89
ZM-143	9	97.62	65.55	16.79
ZM-144	9	98.13	71.51	21.1
ZM-145	9	98.24	75.99	24.64
ZM-146	10	98.3	77.16	25.23
ZM-147	9	97.88	70.14	19.23
ZM-148	7	96.89	54.23	8.88
ZM-15	8	97.77	63.81	13.51
ZM-150	8	97.81	66.85	15.58
ZM-151	11	98.2	75.7	25.36
ZM-152	7	97.52	62.75	13.28
ZM-153	9	98.05	69.02	17.87
ZM-155	9	97.71	66.02	15.92
ZM-157	8	97.36	60.17	12.78
ZM-158	10	98.13	73.78	22.77
ZM-159	10	98.29	76.65	26.83
ZM-16	7	97.54	59.7	10.54
ZM-160	9	98	70.59	20.43
ZM-161	10	98.07	70.4	18.61
ZM-162	9	97.83	67.45	17.55
ZM-163	10	97.99	70.87	20.67
ZM-164	11	98.55	82.14	34.25
ZM-165	10	98.03	73.88	22.61
ZM-166	9	97.76	67.18	16.82
ZM-167	9	98.24	74.59	21.84
ZM-168	9	98.28	76.32	25.79
ZM-169	11	98.22	74.1	23.81
ZM-17	9	97.17	55.27	9.18
ZM-170	11	98.35	78.7	29.92
ZM-171	11	98.49	83.67	38.02
ZM-172	10	98.14	73.75	23.95
ZM-174	10	98.2	76.01	26.15
ZM-175	9	98.14	70.24	16.62
ZM-176	10	98.45	79.54	25.21
ZM-177	9	98.06	70.3	20.12
ZM-178	11	98.78	85.41	39.87
ZM-179	9	97.72	65.2	14.94
ZM-18	9	97.84	65.76	14.22
ZM-180	7	97.59	61.36	10.65
ZM-181	12	98.48	81.71	32.6
ZM-183	11	98.41	78.76	25.16
ZM-184	11	98.63	82.13	29.78
ZM-186	9	97.83	63.93	12.54
ZM-187	7	96.5	49.8	7.72
ZM-188	10	98.24	71.5	18.24
ZM-189	12	98.65	82.33	32.12
ZM-19	10	98.22	76.94	29.13
ZM-190	10	98.11	70.42	18.21
ZM-191	9	97.94	68.48	15.34
ZM-192	12	98.63	84.34	35.53
ZM-193	11	98.25	76.33	23.38
ZM-194	9	98.02	66.92	14.82
ZM-195	8	97.77	62.77	12.85
ZM-196	11	98.56	81.51	29.57
ZM-197	11	98.4	77.42	24.58
ZM-198	9	98.18	71.21	18.95
ZM-199	11	98.44	79.24	26.54
ZM-2	8	97.87	65.5	14.47
ZM-20	8	97.71	63.02	12.2
ZM-200	10	98.58	79.49	26.81
ZM-201	10	98.37	79.89	28.37
ZM-202	11	98.55	82.37	33.31
ZM-203	10	98.15	73.43	19.86
ZM-204	12	98.31	75.55	23.23
ZM-21	7	97.51	60.4	11.63
ZM-22	9	97.69	64.13	13.6
ZM-23	9	98.09	69.77	17.78
ZM-24	8	98.06	69.1	16.63
ZM-26	8	97.82	64.84	13.39
ZM-27	9	98.06	68.87	16.42
ZM-28	8	97.69	61.92	12.24
ZM-29	6	96.65	51.73	8.01
ZM-3	8	97.18	58.09	10.93
ZM-30	8	97.79	63.2	12.53
ZM-31	7	96.39	48.51	6.8
ZM-33	7	97.07	55.16	9.71
ZM-36	8	97.57	63.53	14.54
ZM-37	7	97.29	56.87	9.73
ZM-38	9	97.98	69.36	17.49
ZM-4	7	97.55	61.84	11.71
ZM-42	9	97.35	65.74	17.28
ZM-43	10	98.46	79.11	27.74
ZM-44	9	97.52	63.7	13.62
ZM-46	9	97.55	62	12.12
ZM-47	7	97.33	58.48	10.37
ZM-48	8	97.63	62.95	12.15
ZM-49	8	97.55	59.16	10.5
ZM-5	7	97.54	58.1	9.68
ZM-52	9	98.15	73.27	21.22
ZM-54	8	98.03	69.9	17.25
ZM-55	10	98.42	78.81	26.77
ZM-56	8	97.32	60.3	11.58
ZM-57	7	97.77	61.73	11.16
ZM-60	7	96.72	51.1	7.85
ZM-61	6	96.35	46.42	5.84
ZM-62	8	97.58	60.06	10.66
ZM-63	7	97.3	56.98	9.28
ZM-64	10	98.54	80.21	27.91
ZM-66	8	97.78	62.82	12.01
ZM-67	8	97.77	63.37	13.07
ZM-68	6	95.4	40.09	4.64
ZM-69	7	97.56	62.75	14.73
ZM-70	6	96.98	54.87	10.17
ZM-71	9	98.44	76.58	23.41
ZM-73	8	97.85	68.23	18.75
ZM-75	7	97.47	61.86	12.67
ZM-76	7	97.22	58.71	11.17
ZM-77	9	98.24	72.96	21.06
ZM-78	11	98.61	82.69	33.39
ZM-79	8	97.41	58.18	10.83
ZM-8	7	97.66	61.94	11.62
ZM-80	8	97.36	62.32	17.45
ZM-81	8	97.18	58.04	12.03
ZM-82	9	98.06	71.04	19.07
ZM-83	11	98.64	82.99	36.71
ZM-84	10	98.38	77.88	28.44
ZM-85	9	97.86	68.86	18.52
ZM-87	9	98.17	74.99	23.58
ZM-9	7	97.79	63.08	12.22
ZM-90	10	98.56	81.71	33.07
ZM-91	9	98.35	78.23	27.07
ZM-92	9	98.34	79.36	29.12
ZM-95	10	98.43	79.73	30.53
ZM-96	9	98.21	77.01	26.78
ZM-97	9	98.37	76.84	24.79
ZM-98	7	97.39	60.31	12.95
ZM-99	10	98	69.88	18.68

## Sheet: Table S4
Table S4. Correlation coefficients for each linkage group.
LG ID	Spearman Correlation Coefficient
Chromosome 1	0.99449
Chromosome 2	0.99992
Chromosome 3	0.99502
Chromosome 4	0.99989
Chromosome 5	0.99983
Chromosome 6	0.99913
Chromosome 7	0.97104
Chromosome 8	0.98934
Chromosome 9	0.99926
Chromosome 10	0.99988
Chromosome 11	0.99431
Chromosome 12	0.9764
Chromosome 13	0.98241

## Sheet: Table S5
Table S5. Statistics of genotypic ratio for each individual.
#Sample	Total	Missing alleles	Missing rate (%)	No. of aa allele	No. of ab allele	No. of bb allele	aa(%)	ab(%)	bb(%)
ZM-1	109696	4347	3.96	68850	4538	31961	65.35	4.3	30.33
ZM-10	109696	10130	9.23	71577	6085	21904	71.88	6.11	21.99
ZM-100	109696	6350	5.78	74602	3849	24895	72.18	3.72	24.08
ZM-101	109696	9767	8.9	52895	8642	38392	52.93	8.64	38.41
ZM-103	109696	5892	5.37	53546	13611	36647	51.58	13.11	35.3
ZM-104	109696	9037	8.23	75847	6701	18111	75.35	6.65	17.99
ZM-105	109696	7406	6.75	65019	9332	27939	63.56	9.12	27.31
ZM-106	109696	10938	9.97	65552	4599	28607	66.37	4.65	28.96
ZM-107	109696	13887	12.65	74310	4201	17298	77.56	4.38	18.05
ZM-108	109696	16765	15.28	65113	9846	17972	70.06	10.59	19.33
ZM-109	109696	12132	11.05	65955	6745	24864	67.6	6.91	25.48
ZM-11	109696	5153	4.69	64110	11474	28959	61.32	10.97	27.7
ZM-110	109696	12530	11.42	64669	13790	18707	66.55	14.19	19.25
ZM-112	109696	12637	11.52	66901	11325	18833	68.92	11.66	19.4
ZM-113	109696	10546	9.61	64380	15370	19400	64.93	15.5	19.56
ZM-114	109696	11880	10.82	59676	6254	31886	61	6.39	32.59
ZM-115	109696	10803	9.84	74897	5713	18283	75.73	5.77	18.48
ZM-116	109696	6672	6.08	62732	9340	30952	60.89	9.06	30.04
ZM-117	109696	10172	9.27	53939	11721	33864	54.19	11.77	34.02
ZM-118	109696	7202	6.56	62611	11954	27929	61.08	11.66	27.24
ZM-119	109696	3756	3.42	55063	14989	35888	51.97	14.14	33.87
ZM-12	109696	7868	7.17	65341	13731	22756	64.16	13.48	22.34
ZM-120	109696	5502	5.01	63685	19373	21136	61.12	18.59	20.28
ZM-122	109696	5301	4.83	72234	13241	18920	69.19	12.68	18.12
ZM-123	109696	6392	5.82	64321	11061	27922	62.26	10.7	27.02
ZM-124	109696	4855	4.42	75247	14324	15270	71.77	13.66	14.56
ZM-125	109696	4109	3.74	64568	22397	18622	61.15	21.21	17.63
ZM-127	109696	4194	3.82	64870	6924	33708	61.48	6.56	31.95
ZM-129	109696	4041	3.68	57381	15749	32525	54.3	14.9	30.78
ZM-13	109696	4226	3.85	78811	11581	15078	74.72	10.98	14.29
ZM-130	109696	2253	2.05	54179	16470	36794	50.42	15.32	34.24
ZM-131	109696	3807	3.47	75913	7248	22728	71.69	6.84	21.46
ZM-132	109696	4362	3.97	67417	11881	26036	64	11.27	24.71
ZM-133	109696	2853	2.6	67807	12393	26643	63.46	11.59	24.93
ZM-134	109696	4750	4.33	63084	14655	27207	60.11	13.96	25.92
ZM-135	109696	3654	3.33	65831	10673	29538	62.08	10.06	27.85
ZM-136	109696	4011	3.65	62222	5376	38087	58.87	5.08	36.03
ZM-137	109696	4926	4.49	64474	13245	27051	61.53	12.64	25.81
ZM-138	109696	5016	4.57	66914	13857	23909	63.92	13.23	22.84
ZM-14	109696	8267	7.53	60500	5528	35401	59.64	5.45	34.9
ZM-140	109696	5350	4.87	73437	9039	21870	70.37	8.66	20.95
ZM-141	109696	6785	6.18	62135	11254	29522	60.37	10.93	28.68
ZM-142	109696	2448	2.23	59923	8671	38654	55.87	8.08	36.04
ZM-143	109696	7390	6.73	66543	14198	21565	65.04	13.87	21.07
ZM-144	109696	5407	4.92	63017	18768	22504	60.42	17.99	21.57
ZM-145	109696	3826	3.48	72630	9924	23316	68.6	9.37	22.02
ZM-146	109696	3681	3.35	76484	7145	22386	72.14	6.73	21.11
ZM-147	109696	5649	5.14	83304	10512	10231	80.06	10.1	9.83
ZM-148	109696	10756	9.8	68682	11333	18925	69.41	11.45	19.12
ZM-15	109696	6829	6.22	56926	14926	31015	55.33	14.5	30.15
ZM-150	109696	6164	5.61	65206	10501	27825	62.98	10.14	26.87
ZM-151	109696	4439	4.04	75827	11943	17487	72.03	11.34	16.61
ZM-152	109696	8559	7.8	68628	15972	16537	67.85	15.79	16.35
ZM-153	109696	5194	4.73	48190	21947	34365	46.11	21	32.88
ZM-155	109696	6519	5.94	75114	11010	17053	72.8	10.67	16.52
ZM-157	109696	8814	8.03	69653	12012	19217	69.04	11.9	19.04
ZM-158	109696	4977	4.53	66111	15359	23249	63.13	14.66	22.2
ZM-159	109696	4155	3.78	55294	18497	31750	52.39	17.52	30.08
ZM-16	109696	7823	7.13	67354	7970	26549	66.11	7.82	26.06
ZM-160	109696	5102	4.65	53424	15638	35532	51.07	14.95	33.97
ZM-161	109696	4695	4.28	47068	3067	54866	44.82	2.92	52.25
ZM-162	109696	6064	5.52	63338	12198	28096	61.11	11.77	27.11
ZM-163	109696	5696	5.19	67034	15859	21107	64.45	15.24	20.29
ZM-164	109696	2690	2.45	64267	9096	33643	60.05	8.5	31.44
ZM-165	109696	4963	4.52	77950	12753	14030	74.42	12.17	13.39
ZM-166	109696	5795	5.28	72543	8200	23158	69.81	7.89	22.28
ZM-167	109696	3930	3.58	67105	8108	30553	63.44	7.66	28.88
ZM-168	109696	3718	3.38	56898	5268	43812	53.68	4.97	41.34
ZM-169	109696	4318	3.93	58017	10447	36914	55.05	9.91	35.03
ZM-17	109696	9498	8.65	59611	12793	27794	59.49	12.76	27.73
ZM-170	109696	3507	3.19	72032	15716	18441	67.83	14.8	17.36
ZM-171	109696	2342	2.13	90441	6778	10135	84.24	6.31	9.44
ZM-172	109696	4961	4.52	69251	15746	19738	66.12	15.03	18.84
ZM-174	109696	3794	3.45	76356	8105	21441	72.1	7.65	20.24
ZM-175	109696	4391	4	68032	17935	19338	64.6	17.03	18.36
ZM-176	109696	3236	2.94	48983	14059	43418	46.01	13.2	40.78
ZM-177	109696	5204	4.74	62252	11991	30249	59.57	11.47	28.94
ZM-178	109696	1555	1.41	64434	7798	35909	59.58	7.21	33.2
ZM-179	109696	5841	5.32	77783	12934	13138	74.89	12.45	12.65
ZM-18	109696	6828	6.22	72257	13608	17003	70.24	13.22	16.52
ZM-180	109696	10239	9.33	63325	8010	28122	63.67	8.05	28.27
ZM-181	109696	3048	2.77	79455	12263	14930	74.5	11.49	13.99
ZM-183	109696	3602	3.28	67906	10487	27701	64	9.88	26.1
ZM-184	109696	3036	2.76	60618	20331	25711	56.83	19.06	24.1
ZM-186	109696	6808	6.2	54930	12743	35215	53.38	12.38	34.22
ZM-187	109696	9455	8.61	61359	5462	33420	61.21	5.44	33.33
ZM-188	109696	4342	3.95	60655	14394	30305	57.57	13.66	28.76
ZM-189	109696	3066	2.79	54712	24808	27110	51.31	23.26	25.42
ZM-19	109696	4365	3.97	52677	18154	34500	50.01	17.23	32.75
ZM-190	109696	6654	6.06	61048	16474	25520	59.24	15.98	24.76
ZM-191	109696	6442	5.87	65569	18578	19107	63.5	17.99	18.5
ZM-192	109696	2335	2.12	64416	14740	28205	59.99	13.72	26.27
ZM-193	109696	3851	3.51	72954	4373	28518	68.92	4.13	26.94
ZM-194	109696	6400	5.83	50673	18033	34590	49.05	17.45	33.48
ZM-195	109696	5665	5.16	48743	10467	44821	46.85	10.06	43.08
ZM-196	109696	2751	2.5	63608	9785	33552	59.47	9.14	31.37
ZM-197	109696	3922	3.57	69508	12580	23686	65.71	11.89	22.39
ZM-198	109696	3950	3.6	73434	9981	22331	69.44	9.43	21.11
ZM-199	109696	3305	3.01	66518	14171	25702	62.52	13.31	24.15
ZM-2	109696	5643	5.14	66986	8384	28683	64.37	8.05	27.56
ZM-20	109696	7518	6.85	72668	9681	19829	71.11	9.47	19.4
ZM-200	109696	3557	3.24	61790	17236	27113	58.21	16.23	25.54
ZM-201	109696	3398	3.09	71620	11044	23634	67.37	10.38	22.23
ZM-202	109696	2726	2.48	70244	13110	23616	65.66	12.25	22.07
ZM-203	109696	5217	4.75	71151	11889	21439	68.1	11.37	20.51
ZM-204	109696	4269	3.89	53852	17718	33857	51.07	16.8	32.11
ZM-21	109696	7630	6.95	69816	10178	22072	68.4	9.97	21.62
ZM-22	109696	6322	5.76	62712	8231	32431	60.66	7.96	31.37
ZM-23	109696	5282	4.81	67492	9771	27151	64.63	9.35	26
ZM-24	109696	5213	4.75	64664	14007	25812	61.88	13.4	24.7
ZM-26	109696	6372	5.8	68465	12576	22283	66.26	12.17	21.56
ZM-27	109696	5504	5.01	75219	11568	17405	72.19	11.1	16.7
ZM-28	109696	7525	6.85	54477	15361	32333	53.31	15.03	31.64
ZM-29	109696	10685	9.74	62407	15267	21337	63.03	15.41	21.55
ZM-3	109696	9332	8.5	75554	11496	13314	75.27	11.45	13.26
ZM-30	109696	6740	6.14	65460	11683	25813	63.58	11.34	25.07
ZM-31	109696	13039	11.88	66972	12604	17081	69.28	13.03	17.67
ZM-33	109696	9156	8.34	57025	9571	33944	56.71	9.51	33.76
ZM-36	109696	6097	5.55	65901	7087	30611	63.61	6.84	29.54
ZM-37	109696	8185	7.46	66464	7778	27269	65.47	7.66	26.86
ZM-38	109696	5528	5.03	62781	19473	21914	60.26	18.69	21.03
ZM-4	109696	6483	5.9	84672	2472	16069	82.03	2.39	15.56
ZM-42	109696	7519	6.85	74851	9999	17327	73.25	9.78	16.95
ZM-43	109696	3314	3.02	68443	17209	20730	64.33	16.17	19.48
ZM-44	109696	7169	6.53	80009	10428	12090	78.03	10.17	11.79
ZM-46	109696	7881	7.18	64263	14124	23428	63.11	13.87	23.01
ZM-47	109696	8802	8.02	71985	7301	21608	71.34	7.23	21.41
ZM-48	109696	7070	6.44	67966	9884	24776	66.22	9.63	24.14
ZM-49	109696	8662	7.89	55954	15160	29920	55.38	15	29.61
ZM-5	109696	8531	7.77	60518	15076	25571	59.82	14.9	25.27
ZM-52	109696	5011	4.56	74724	13334	16627	71.37	12.73	15.88
ZM-54	109696	5880	5.36	66052	12374	25390	63.62	11.91	24.45
ZM-55	109696	3358	3.06	61767	12531	32040	58.08	11.78	30.13
ZM-56	109696	9115	8.3	76331	11461	12789	75.89	11.39	12.71
ZM-57	109696	8387	7.64	58758	17583	24968	57.99	17.35	24.64
ZM-60	109696	10373	9.45	64141	8090	27092	64.57	8.14	27.27
ZM-61	109696	17335	15.8	68711	8209	15441	74.39	8.88	16.71
ZM-62	109696	9164	8.35	54649	12882	33001	54.35	12.81	32.82
ZM-63	109696	9335	8.5	60196	9286	30879	59.97	9.25	30.76
ZM-64	109696	3727	3.39	61360	22425	22184	57.9	21.16	20.93
ZM-66	109696	7891	7.19	55281	15516	31008	54.3	15.24	30.45
ZM-67	109696	7445	6.78	48496	13157	40598	47.42	12.86	39.7
ZM-68	109696	15651	14.26	60378	5543	28124	64.2	5.89	29.9
ZM-69	109696	8248	7.51	67575	12881	20992	66.61	12.69	20.69
ZM-70	109696	10058	9.16	64019	4925	30694	64.25	4.94	30.8
ZM-71	109696	4524	4.12	74136	15295	15741	70.49	14.54	14.96
ZM-73	109696	6222	5.67	60495	8041	34938	58.46	7.77	33.76
ZM-75	109696	8559	7.8	67147	5025	28965	66.39	4.96	28.63
ZM-76	109696	9617	8.76	64516	15859	19704	64.46	15.84	19.68
ZM-77	109696	5316	4.84	68572	15353	20455	65.69	14.7	19.59
ZM-78	109696	3005	2.73	62306	9772	34613	58.39	9.15	32.44
ZM-79	109696	10185	9.28	66136	17296	16079	66.46	17.38	16.15
ZM-8	109696	7294	6.64	61543	5861	34998	60.09	5.72	34.17
ZM-80	109696	9138	8.33	70834	12586	17138	70.44	12.51	17.04
ZM-81	109696	9975	9.09	52415	15202	32104	52.56	15.24	32.19
ZM-82	109696	5530	5.04	51201	12080	40885	49.15	11.59	39.24
ZM-83	109696	2990	2.72	51294	15716	39696	48.07	14.72	37.2
ZM-84	109696	3599	3.28	68207	13843	24047	64.28	13.04	22.66
ZM-85	109696	5645	5.14	57284	5473	41294	55.05	5.25	39.68
ZM-87	109696	4003	3.64	71033	6080	28580	67.2	5.75	27.04
ZM-9	109696	7366	6.71	66138	21877	14315	64.63	21.37	13.98
ZM-90	109696	2830	2.57	68047	12387	26432	63.67	11.59	24.73
ZM-91	109696	4158	3.79	62607	14909	28022	59.32	14.12	26.55
ZM-92	109696	3288	2.99	59558	14683	32167	55.97	13.79	30.22
ZM-95	109696	3300	3	53895	14498	38003	50.65	13.62	35.71
ZM-96	109696	4084	3.72	72438	10157	23017	68.58	9.61	21.79
ZM-97	109696	3986	3.63	66915	12640	26155	63.3	11.95	24.74
ZM-98	109696	8707	7.93	65706	8712	26571	65.06	8.62	26.31
ZM-99	109696	6148	5.6	65579	20009	17960	63.33	19.32	17.34

## Sheet: Table S6
Table S6. Statistics of SNPs for the parents and each individual.
BMK ID	SNPnumber	Transition	Transversion	Ti/Tv	Heterozygosity	Homozygosity	Het-ratio
M	334611	217226	117385	1.85	228077	106534	0.6816
P	320158	206995	113163	1.82	71342	248816	0.2228
ZM-1	271052	175310	95742	1.83	76273	194779	0.2813
ZM-10	263709	170095	93614	1.81	68901	194808	0.2612
ZM-100	271626	175478	96148	1.82	65635	205991	0.2416
ZM-101	232125	149554	82571	1.81	76689	155436	0.3303
ZM-103	268136	172721	95415	1.81	82728	185408	0.3085
ZM-104	282302	182941	99361	1.84	74345	207957	0.2633
ZM-105	282133	182778	99355	1.83	83010	199123	0.2942
ZM-106	243101	157169	85932	1.82	66086	177015	0.2718
ZM-107	255009	164893	90116	1.82	62543	192466	0.2452
ZM-108	261625	169108	92517	1.82	76095	185530	0.2908
ZM-109	243677	157613	86064	1.83	75246	168431	0.3087
ZM-11	282558	183138	99420	1.84	100074	182484	0.3541
ZM-110	265332	171627	93705	1.83	86481	178851	0.3259
ZM-112	249885	160847	89038	1.8	85370	164515	0.3416
ZM-113	280826	181061	99765	1.81	99798	181028	0.3553
ZM-114	237439	152631	84808	1.79	67164	170275	0.2828
ZM-115	267342	172993	94349	1.83	61849	205493	0.2313
ZM-116	277242	179387	97855	1.83	78937	198305	0.2847
ZM-117	247911	159525	88386	1.8	85054	162857	0.343
ZM-118	270482	174806	95676	1.82	87817	182665	0.3246
ZM-119	280670	181139	99531	1.81	116996	163674	0.4168
ZM-12	278835	179924	98911	1.81	91396	187439	0.3277
ZM-120	287530	186148	101382	1.83	101581	185949	0.3532
ZM-122	289163	186705	102458	1.82	103793	185370	0.3589
ZM-123	285814	184780	101034	1.82	84843	200971	0.2968
ZM-124	311887	202017	109870	1.83	102607	209280	0.3289
ZM-125	283018	182574	100444	1.81	103636	179382	0.3661
ZM-127	254583	163990	90593	1.81	70484	184099	0.2768
ZM-129	262694	169568	93126	1.82	97453	165241	0.3709
ZM-13	308877	199859	109018	1.83	90044	218833	0.2915
ZM-130	274429	177098	97331	1.81	108573	165856	0.3956
ZM-131	294326	190650	103676	1.83	82396	211930	0.2799
ZM-132	272007	176096	95911	1.83	90171	181836	0.3315
ZM-133	308935	200430	108505	1.84	105055	203880	0.34
ZM-134	295774	191471	104303	1.83	102932	192842	0.348
ZM-135	280483	181539	98944	1.83	104605	175878	0.3729
ZM-136	265193	171282	93911	1.82	79828	185365	0.301
ZM-137	289434	187338	102096	1.83	101678	187756	0.3512
ZM-138	281226	181347	99879	1.81	98848	182378	0.3514
ZM-14	259719	167921	91798	1.82	68306	191413	0.2629
ZM-140	293642	189732	103910	1.82	76383	217259	0.2601
ZM-141	255711	164559	91152	1.8	77818	177893	0.3043
ZM-142	295240	191190	104050	1.83	88919	206321	0.3011
ZM-143	295119	190686	104433	1.82	99807	195312	0.3381
ZM-144	298484	192999	105485	1.82	118512	179972	0.397
ZM-145	270723	174215	96508	1.8	85151	185572	0.3145
ZM-146	286371	185544	100827	1.84	93429	192942	0.3262
ZM-147	295927	191357	104570	1.82	80576	215351	0.2722
ZM-148	260930	168485	92445	1.82	85696	175234	0.3284
ZM-15	267941	173101	94840	1.82	90151	177790	0.3364
ZM-150	263930	170652	93278	1.82	81611	182319	0.3092
ZM-151	308974	200098	108876	1.83	99380	209594	0.3216
ZM-152	298912	193221	105691	1.82	93663	205249	0.3133
ZM-153	287254	185680	101574	1.82	103667	183587	0.3608
ZM-155	279423	180392	99031	1.82	77695	201728	0.278
ZM-157	267116	172291	94825	1.81	96437	170679	0.361
ZM-158	284876	184307	100569	1.83	102848	182028	0.361
ZM-159	274597	177647	96950	1.83	107718	166879	0.3922
ZM-16	257182	165808	91374	1.81	75796	181386	0.2947
ZM-160	248304	160155	88149	1.81	100737	147567	0.4057
ZM-161	255485	164902	90583	1.82	70157	185328	0.2746
ZM-162	270005	174009	95996	1.81	88637	181368	0.3282
ZM-163	306105	197920	108185	1.82	100981	205124	0.3298
ZM-164	271781	174858	96923	1.8	84297	187484	0.3101
ZM-165	301473	195381	106092	1.84	86780	214693	0.2878
ZM-166	284138	183583	100555	1.82	79820	204318	0.2809
ZM-167	259556	167072	92484	1.8	73395	186161	0.2827
ZM-168	283765	183692	100073	1.83	76103	207662	0.2681
ZM-169	252126	162671	89455	1.81	96741	155385	0.3837
ZM-17	274191	177580	96611	1.83	78709	195482	0.287
ZM-170	318172	206466	111706	1.84	116489	201683	0.3661
ZM-171	327738	212097	115641	1.83	90688	237050	0.2767
ZM-172	278155	179573	98582	1.82	87945	190210	0.3161
ZM-174	283797	183456	100341	1.82	86527	197270	0.3048
ZM-175	290172	187445	102727	1.82	107488	182684	0.3704
ZM-176	257070	165883	91187	1.81	79457	177613	0.309
ZM-177	296845	192410	104435	1.84	105101	191744	0.354
ZM-178	296396	191246	105150	1.81	98126	198270	0.331
ZM-179	283794	183522	100272	1.83	96527	187267	0.3401
ZM-18	290385	187774	102611	1.82	104097	186288	0.3584
ZM-180	250409	161332	89077	1.81	71288	179121	0.2846
ZM-181	311668	201940	109728	1.84	107396	204272	0.3445
ZM-183	289687	187306	102381	1.82	91784	197903	0.3168
ZM-184	299277	193980	105297	1.84	135765	163512	0.4536
ZM-186	266849	172215	94634	1.81	81510	185339	0.3054
ZM-187	240200	155079	85121	1.82	77180	163020	0.3213
ZM-188	300662	194846	105816	1.84	94487	206175	0.3142
ZM-189	308179	199309	108870	1.83	129974	178205	0.4217
ZM-19	300636	194897	105739	1.84	117337	183299	0.3902
ZM-190	291752	188242	103510	1.81	106697	185055	0.3657
ZM-191	288927	186800	102127	1.82	102903	186024	0.3561
ZM-192	305753	198317	107436	1.84	111462	194291	0.3645
ZM-193	279774	180848	98926	1.82	70732	209042	0.2528
ZM-194	267402	173011	94391	1.83	107372	160030	0.4015
ZM-195	252173	162696	89477	1.81	84798	167375	0.3362
ZM-196	273004	175901	97103	1.81	82329	190675	0.3015
ZM-197	289268	187310	101958	1.83	107545	181723	0.3717
ZM-198	276191	178349	97842	1.82	90938	185253	0.3292
ZM-199	294737	190886	103851	1.83	95820	198917	0.3251
ZM-2	271855	175829	96026	1.83	69728	202127	0.2564
ZM-20	291451	188271	103180	1.82	90182	201269	0.3094
ZM-200	283278	183040	100238	1.82	115757	167521	0.4086
ZM-201	283951	182999	100952	1.81	79267	204684	0.2791
ZM-202	301864	195109	106755	1.82	101435	200429	0.336
ZM-203	268659	173061	95598	1.81	84379	184280	0.314
ZM-204	283865	183952	99913	1.84	108804	175061	0.3832
ZM-21	284426	183984	100442	1.83	98497	185929	0.3463
ZM-22	252996	163051	89945	1.81	70446	182550	0.2784
ZM-23	277810	179909	97901	1.83	84977	192833	0.3058
ZM-24	266251	171701	94550	1.81	85622	180629	0.3215
ZM-26	280469	181476	98993	1.83	84835	195634	0.3024
ZM-27	289188	186710	102478	1.82	96225	192963	0.3327
ZM-28	260679	168539	92140	1.82	99114	161565	0.3802
ZM-29	257317	166204	91113	1.82	88948	168369	0.3456
ZM-3	275864	178267	97597	1.82	76376	199488	0.2768
ZM-30	277770	180170	97600	1.84	84128	193642	0.3028
ZM-31	260898	168335	92563	1.81	77440	183458	0.2968
ZM-33	248948	160137	88811	1.8	82399	166549	0.3309
ZM-36	256596	165589	91007	1.81	69888	186708	0.2723
ZM-37	244519	157217	87302	1.8	69040	175479	0.2823
ZM-38	293098	189480	103618	1.82	94940	198158	0.3239
ZM-4	268337	173241	95096	1.82	57650	210687	0.2148
ZM-42	300183	193946	106237	1.82	80964	219219	0.2697
ZM-43	319004	207091	111913	1.85	112649	206355	0.3531
ZM-44	291582	188624	102958	1.83	79240	212342	0.2717
ZM-46	283102	183209	99893	1.83	92223	190879	0.3257
ZM-47	269138	173640	95498	1.81	78608	190530	0.292
ZM-48	270815	175537	95278	1.84	69481	201334	0.2565
ZM-49	264907	170836	94071	1.81	98763	166144	0.3728
ZM-5	270960	175339	95621	1.83	102161	168799	0.377
ZM-52	293774	189868	103906	1.82	96412	197362	0.3281
ZM-54	285138	184362	100776	1.82	84152	200986	0.2951
ZM-55	272304	175200	97104	1.8	89846	182458	0.3299
ZM-56	280692	181043	99649	1.81	82591	198101	0.2942
ZM-57	257594	166478	91116	1.82	106787	150807	0.4145
ZM-60	242368	156212	86156	1.81	76049	166319	0.3137
ZM-61	234261	150666	83595	1.8	67534	166727	0.2882
ZM-62	259021	167206	91815	1.82	91624	167397	0.3537
ZM-63	252019	162312	89707	1.8	81078	170941	0.3217
ZM-64	309258	200133	109125	1.83	127684	181574	0.4128
ZM-66	249815	161555	88260	1.83	100846	148969	0.4036
ZM-67	248621	160316	88305	1.81	84555	164066	0.34
ZM-68	232960	150512	82448	1.82	69908	163052	0.3
ZM-69	284772	184486	100286	1.83	91888	192884	0.3226
ZM-70	265336	171487	93849	1.82	67892	197444	0.2558
ZM-71	307375	198413	108962	1.82	96170	211205	0.3128
ZM-73	260349	168039	92310	1.82	80684	179665	0.3099
ZM-75	263013	169727	93286	1.81	73714	189299	0.2802
ZM-76	255064	164554	90510	1.81	91925	163139	0.3603
ZM-77	288033	186407	101626	1.83	119807	168226	0.4159
ZM-78	288570	185945	102625	1.81	100420	188150	0.3479
ZM-79	284874	184568	100306	1.84	115131	169743	0.4041
ZM-8	272559	176118	96441	1.82	60925	211634	0.2235
ZM-80	283538	183609	99929	1.83	100814	182724	0.3555
ZM-81	250138	162081	88057	1.84	96732	153406	0.3867
ZM-82	260157	168152	92005	1.82	87390	172767	0.3359
ZM-83	296004	191273	104731	1.82	120685	175319	0.4077
ZM-84	288805	187007	101798	1.83	102645	186160	0.3554
ZM-85	258954	167249	91705	1.82	71982	186972	0.2779
ZM-87	278052	179373	98679	1.81	76668	201384	0.2757
ZM-9	278115	179544	98571	1.82	108576	169539	0.3903
ZM-90	304943	197231	107712	1.83	94181	210762	0.3088
ZM-91	285971	184851	101120	1.82	89082	196889	0.3115
ZM-92	275381	178128	97253	1.83	90513	184868	0.3286
ZM-95	276568	178201	98367	1.81	100273	176295	0.3625
ZM-96	282879	182444	100435	1.81	84603	198276	0.299
ZM-97	277796	179839	97957	1.83	104618	173178	0.3766
ZM-98	263200	169513	93687	1.8	79816	183384	0.3032
ZM-99	287909	186010	101899	1.82	108804	179105	0.3779
Total	556668	357031	199637	1.78	-	-	-

## Sheet: Table S7
Table S7. Identification of significant markers in the QTL intervals with LOD score more than 3.0.
Traits	QTL	Locus	LOD	Additive	Dominance	Expl (%)
NCL	NCL-QTL1.1	Block3057	3.06965	-1.82122	0.992949	9.20888
NCL	NCL-QTL1.1	Block3059	3.06965	-1.82122	0.992949	9.20888
NCL	NCL-QTL1.1	Block3058	3.06965	-1.82122	0.992949	9.20888
NCL	NCL-QTL1.1	Block3067	3.19179	-1.85732	0.691393	9.15914
NCL	NCL-QTL1.1	Block3070	3.19179	-1.85732	0.691393	9.15914
NCL	NCL-QTL1.1	Block3072	3.19179	-1.85732	0.691393	9.15914
NCL	NCL-QTL1.1	Block3062	3.19179	-1.85732	0.691393	9.15914
NCL	NCL-QTL1.1	Block3076	3.19179	-1.85732	0.691393	9.15914
NCL	NCL-QTL1.1	Block3066	3.19179	-1.85732	0.691393	9.15914
NCL	NCL-QTL1.1	Block3068	3.19179	-1.85732	0.691393	9.15914
NCL	NCL-QTL1.1	Block3061	3.19179	-1.85732	0.691393	9.15914
NCL	NCL-QTL1.1	Block3073	3.19179	-1.85732	0.691393	9.15914
NCL	NCL-QTL1.1	Block3071	3.19179	-1.85732	0.691393	9.15914
NCL	NCL-QTL1.1	Block3063	3.19179	-1.85732	0.691393	9.15914
NCL	NCL-QTL1.1	Block3075	3.19179	-1.85732	0.691393	9.15914
NCL	NCL-QTL1.1	Block3065	3.19179	-1.85732	0.691393	9.15914
NCL	NCL-QTL1.1	Block3074	3.19179	-1.85732	0.691393	9.15914
NCL	NCL-QTL1.1	Block3069	3.19179	-1.85732	0.691393	9.15914
NCL	NCL-QTL1.1	Block3064	3.19179	-1.85732	0.691393	9.15914
NCL	NCL-QTL1.2	Block3094	3.45515	-1.87918	1.81475	11.4282
NCL	NCL-QTL1.2	Block3093	4.01133	-2.11938	1.996	14.3906
NCL	NCL-QTL1.2	Block3095	4.00761	-2.10109	2.06325	14.3859
NCL	NCL-QTL1.2	Block3098	4.00809	-2.08122	2.13773	14.3933
NCL	NCL-QTL1.2	Block3096	3.94741	-2.08118	1.97409	13.9159
NCL	NCL-QTL1.2	Block3102	4.28728	-2.10867	1.83248	13.8276
NCL	NCL-QTL1.2	Block3101	3.64519	-1.92554	1.66672	11.5144
NCL	NCL-QTL1.2	Block3099	3.36343	-1.83552	1.61556	10.5243
NCL	NCL-QTL1.2	Block3104	3.64379	-1.84524	1.79616	11.0551
NCL	NCL-QTL1.2	Block3105	3.64379	-1.84524	1.79616	11.0551
NCL	NCL-QTL1.2	Block3100	3.79425	-1.85157	1.88604	11.3499
NCL	NCL-QTL1.2	Block3097	3.79425	-1.85157	1.88604	11.3499
NCL	NCL-QTL1.2	Block3106	3.79425	-1.85157	1.88604	11.3499
NCL	NCL-QTL1.2	Block3103	3.59581	-1.83691	1.77244	10.916
NCL	NCL-QTL1.2	Block3107	3.59581	-1.83691	1.77244	10.916
NCL	NCL-QTL1.2	Block3108	3.67731	-1.81365	1.84702	10.8887
SFW	SFW-QTL1.1	Block121	6.67875	11.1878	-14.6499	22.1975
SFW	SFW-QTL1.1	Block126	6.67875	11.1878	-14.6499	22.1975
SFW	SFW-QTL1.1	Block122	6.67875	11.1878	-14.6499	22.1975
SFW	SFW-QTL1.1	Block124	6.96625	11.1878	-15.1372	22.6709
SFW	SFW-QTL1.1	Block128	6.96625	11.1878	-15.1372	22.6709
SFW	SFW-QTL1.1	Block125	6.96625	11.1878	-15.1372	22.6709
SFW	SFW-QTL1.1	Block129	7.02202	11.0702	-15.5081	22.7233
SFW	SFW-QTL1.1	Block127	7.02202	11.0702	-15.5081	22.7233
SFW	SFW-QTL1.1	Block130	6.96625	11.1878	-15.1372	22.6709
SFW	SFW-QTL1.1	Block133	6.98118	11.1724	-15.2742	22.7648
SFW	SFW-QTL1.1	Block132	7.50337	11.9088	-15.2977	24.8515
SFW	SFW-QTL1.1	Block136	7.50337	11.9088	-15.2977	24.8515
SFW	SFW-QTL1.1	Block131	7.50337	11.9088	-15.2977	24.8515
SFW	SFW-QTL1.1	Block137	7.32145	11.6638	-15.0169	23.8727
SFW	SFW-QTL1.1	Block135	7.32145	11.6638	-15.0169	23.8727
SFW	SFW-QTL1.1	Block134	7.32145	11.6638	-15.0169	23.8727
SFW	SFW-QTL1.1	Block138	7.28015	11.7725	-14.6317	23.8081
SFW	SFW-QTL1.1	Block139	6.78217	11.6508	-13.8061	22.6928
SFW	SFW-QTL1.1	Block140	6.81073	11.5693	-14.1915	22.8175
SFW	SFW-QTL1.1	Block141	6.76764	11.7281	-13.639	22.761
SFW	SFW-QTL1.2	Block145	6.53207	11.0265	-14.2033	21.3416
SFW	SFW-QTL1.2	Block146	6.82178	11.0351	-14.7762	21.9069
SFW	SFW-QTL1.2	Block147	7.58804	11.2759	-16.0508	23.8393
SFW	SFW-QTL1.2	Block150	7.49431	11.4183	-15.3094	23.4747
SFW	SFW-QTL1.2	Block153	5.8562	10.1214	-13.1025	18.0374
SFW	SFW-QTL1.2	Block148	5.8562	10.1214	-13.1025	18.0374
SFW	SFW-QTL1.2	Block152	6.48738	10.3337	-14.343	19.6753
SFW	SFW-QTL1.2	Block151	6.94839	10.8707	-14.5498	21.253
SW	SW-QTL1.1	Block1992	4.71051	-0.0974741	-0.056372	12.1196
SW	SW-QTL1.1	Block1993	4.5552	-0.0970395	-0.0519155	11.8881
SW	SW-QTL1.1	Block1994	4.48786	-0.0954846	-0.0578071	11.7102
SW	SW-QTL1.1	Block1995	4.48362	-0.095204	-0.0579982	11.653
SW	SW-QTL1.1	Block1996	4.69705	-0.0975514	-0.0563448	12.1366
SW	SW-QTL1.1	Block1997	4.70886	-0.0976713	-0.0551178	12.127
SW	SW-QTL1.1	Block1998	5.21405	-0.102911	-0.0533441	13.3201
SW	SW-QTL1.1	Block1999	5.46676	-0.10769	-0.0388546	14.1657
SW	SW-QTL1.1	Block2000	5.53473	-0.108391	-0.0351528	14.278
SW	SW-QTL1.1	Block2001	5.7043	-0.110298	-0.0271586	14.6581
SW	SW-QTL1.1	Block2002	4.97354	-0.103394	-0.0255504	12.8817
SW	SW-QTL1.1	Block2003	4.3503	-0.0970211	-0.0241458	11.3444
SW	SW-QTL1.1	Block2004	4.52946	-0.0998971	-0.016285	11.9551
SW	SW-QTL1.1	Block2005	4.63235	-0.100284	-0.0200522	12.0733
SW	SW-QTL1.1	Block2006	4.55622	-0.0984836	-0.0274431	11.7236
SW	SW-QTL1.1	Block2007	4.19905	-0.0951178	-0.0174471	10.8503
SW	SW-QTL2.1	Block824	3.08962	0.0807971	0.0293462	7.97688
SW	SW-QTL2.1	Block826	3.03988	0.0809271	0.0347956	8.09136
SW	SW-QTL2.1	Block827	3.37979	0.0863223	0.0367577	9.19929
SW	SW-QTL3.1	Block1207	4.90261	-0.0996324	-0.0257243	11.9738
SW	SW-QTL3.1	Block1206	4.90261	-0.0996324	-0.0257243	11.9738
SW	SW-QTL3.1	Block1208	4.86036	-0.0993623	-0.0286666	11.9467
SW	SW-QTL3.1	Block1209	5.31716	-0.104421	-0.00731971	13.0343
SW	SW-QTL3.1	Block1210	5.31716	-0.104421	-0.00731971	13.0343
SW	SW-QTL3.1	Block1211	5.29378	-0.106068	-0.0118595	13.4542
SW	SW-QTL3.1	Block1212	5.29378	-0.106068	-0.0118595	13.4542
SW	SW-QTL3.1	Block1213	5.88138	-0.121234	-0.000930703	17.5885
SW	SW-QTL3.1	Block1214	5.68146	-0.120073	0.00435322	17.2873
CL	CL-QTL1.1	Block115	3.00472	-0.104896	0.14329	10.7247
CL	CL-QTL1.1	Block140	3.03373	-0.094992	0.163767	10.5242
CL	CL-QTL1.1	Block141	3.15254	-0.0933241	0.175716	11.0167
CL	CL-QTL1.1	Block145	3.15196	-0.089336	0.176948	10.6133
CL	CL-QTL1.1	Block155	3.00869	-0.0826687	0.176193	9.81324
CL	CL-QTL1.1	Block154	3.00869	-0.0826687	0.176193	9.81324
CL	CL-QTL1.1	Block156	3.00869	-0.0826687	0.176193	9.81324
CL	CL-QTL1.1	Block157	3.00869	-0.0826687	0.176193	9.81324
CL	CL-QTL1.1	Block159	3.04759	-0.0820589	0.179303	9.93613
CL	CL-QTL2.1	Block1207	4.12165	-0.126877	-0.0149138	10.1861
CL	CL-QTL2.1	Block1206	4.12165	-0.126877	-0.0149138	10.1861
CL	CL-QTL2.1	Block1208	4.35642	-0.130797	-0.0011034	10.8308
CL	CL-QTL2.1	Block1209	4.85195	-0.136857	0.0244694	12.0402
CL	CL-QTL2.1	Block1210	4.85195	-0.136857	0.0244694	12.0402
CL	CL-QTL2.1	Block1211	4.62091	-0.13708	0.00774579	11.9351
CL	CL-QTL2.1	Block1212	4.62091	-0.13708	0.00774579	11.9351
CL	CL-QTL2.1	Block1213	6.01046	-0.169054	0.0453036	18.621
CL	CL-QTL2.1	Block1214	5.96976	-0.168942	0.0475638	18.6407
CPP	CPP-QTL1.1	Block1799	3.37885	-6.19736	8.81871	8.89613
CPP	CPP-QTL1.1	Block1800	3.37885	-6.19736	8.81871	8.89613
CPP	CPP-QTL1.1	Block1804	3.17829	-6.31509	7.96407	8.5391
CPP	CPP-QTL1.1	Block1802	3.17829	-6.31509	7.96407	8.5391
CPP	CPP-QTL1.1	Block1801	3.17829	-6.31509	7.96407	8.5391
CPP	CPP-QTL1.1	Block1803	3.38611	-6.62535	8.61574	9.5773
CPP	CPP-QTL1.1	Block1805	3.38611	-6.62535	8.61574	9.5773
CPP	CPP-QTL1.1	Block1806	3.60526	-6.93263	8.87327	10.3837
CPP	CPP-QTL1.1	Block1808	3.55468	-7.1297	8.36707	10.4452
SPC	SPC-QTL1.1	Block2814	5.03014	23.1128	-21.3076	88.713
SPC	SPC-QTL1.1	Block2813	5.20123	25.4561	-24.5024	109.458
SPC	SPC-QTL1.1	Block2816	7.16596	32.8738	-31.5213	182.259
CH	CH-QTL1.1	Block1851	4.49079	-2.54457	-1.2196	10.7012
CH	CH-QTL1.1	Block1852	4.69985	-2.59364	-1.34875	11.215
CH	CH-QTL1.1	Block1853	4.96482	-2.65125	-1.50694	11.8519
CH	CH-QTL1.1	Block1854	4.97558	-2.65361	-1.46901	11.8307
CH	CH-QTL1.1	Block1855	5.04093	-2.69953	-1.32207	12.0703
CH	CH-QTL1.1	Block1856	5.04093	-2.69953	-1.32207	12.0703
CH	CH-QTL1.1	Block1857	5.04093	-2.69953	-1.32207	12.0703
CH	CH-QTL1.1	Block1858	5.04093	-2.69953	-1.32207	12.0703
CH	CH-QTL1.1	Block1859	5.03436	-2.68417	-1.35273	11.9694
CH	CH-QTL1.1	Block1860	5.03436	-2.68417	-1.35273	11.9694
CH	CH-QTL1.1	Block1861	5.13122	-2.74398	-1.1591	12.3096
CH	CH-QTL1.1	Block1862	5.09551	-2.71865	-1.21825	12.1406
CH	CH-QTL1.1	Block1863	5.17248	-2.74544	-1.24048	12.3898
CH	CH-QTL1.1	Block1864	5.08786	-2.70234	-1.43639	12.2064
CH	CH-QTL1.1	Block1865	5.06887	-2.69521	-1.49155	12.204
CH	CH-QTL1.1	Block1866	5.06875	-2.70054	-1.50024	12.2586
CH	CH-QTL1.1	Block1867	4.93187	-2.69332	-1.37753	12.0708
CH	CH-QTL1.1	Block1868	4.95614	-2.70228	-1.31588	12.0878
CH	CH-QTL1.1	Block1869	4.94835	-2.70996	-1.35042	12.1858
CH	CH-QTL1.1	Block1870	5.24183	-2.80421	-1.37439	13.0255
CH	CH-QTL1.1	Block1871	5.23319	-2.78756	-1.39775	12.9022
CH	CH-QTL1.1	Block1872	5.55411	-2.93839	-0.862581	13.8518
CH	CH-QTL1.1	Block1873	5.47135	-2.93739	-0.777836	13.7998
CH	CH-QTL1.1	Block1874	5.54259	-2.97524	-0.701394	14.1197
CH	CH-QTL1.1	Block1875	5.40043	-2.93775	-0.906333	13.8703
CH	CH-QTL1.1	Block1876	5.49901	-3.07381	-0.848701	15.129
CH	CH-QTL1.1	Block1877	5.42295	-3.04863	-0.947444	14.9413
CH	CH-QTL1.1	Block1878	4.8073	-2.90147	-0.916619	13.5423
CH	CH-QTL1.1	Block1879	4.97114	-2.96729	-0.845823	14.1122
CH	CH-QTL1.1	Block1880	5.15583	-3.04421	-0.900256	14.8713
CH	CH-QTL2.1	Block828	5.36771	-3.01798	-1.01552	14.6912
CH	CH-QTL2.1	Block829	5.95461	-3.18748	-0.932915	16.2982
CH	CH-QTL2.1	Block830	5.69972	-3.13373	-0.981843	15.792
CH	CH-QTL2.1	Block831	5.57277	-3.08804	-0.768212	15.2282
CH	CH-QTL2.1	Block833	6.76494	-3.36223	-0.217831	17.9063
CH	CH-QTL2.1	Block834	5.81022	-3.0473	-0.11488	14.7133
CH	CH-QTL2.1	Block832	5.90197	-3.0332	-0.0691984	14.5822
CH	CH-QTL2.1	Block836	5.67331	-2.95377	-0.255912	13.8205
CH	CH-QTL2.1	Block837	5.42302	-2.88211	-0.165184	13.158
CH	CH-QTL2.1	Block840	5.38076	-2.85872	-0.401593	12.9605
CH	CH-QTL2.1	Block841	5.17792	-2.79957	-0.228991	12.4148
CH	CH-QTL2.1	Block839	5.07277	-2.77947	-0.38306	12.2507
CH	CH-QTL2.1	Block850	4.92458	-2.74182	-0.602973	11.9758
CH	CH-QTL2.1	Block835	5.87518	-3.00499	-0.800722	14.4447
CH	CH-QTL2.1	Block875	5.87518	-3.00499	-0.800722	14.4447
CH	CH-QTL2.1	Block849	5.78603	-2.99952	-0.730851	14.361
CH	CH-QTL2.1	Block838	4.99009	-2.8015	-0.650061	12.515
CH	CH-QTL2.1	Block843	4.99009	-2.8015	-0.650061	12.515
CH	CH-QTL2.1	Block874	4.99009	-2.8015	-0.650061	12.515
CH	CH-QTL2.1	Block872	5.18426	-2.84975	-0.692134	12.9618
CH	CH-QTL2.1	Block873	4.8068	-2.78246	-0.357656	12.2734
CH	CH-QTL2.1	Block851	4.8068	-2.78246	-0.357656	12.2734
CH	CH-QTL2.1	Block844	4.8068	-2.78246	-0.357656	12.2734
CH	CH-QTL2.1	Block846	4.8068	-2.78246	-0.357656	12.2734
CH	CH-QTL2.1	Block842	4.8068	-2.78246	-0.357656	12.2734
CH	CH-QTL2.1	Block845	4.8068	-2.78246	-0.357656	12.2734
CH	CH-QTL2.1	Block847	4.8068	-2.78246	-0.357656	12.2734
CH	CH-QTL2.1	Block848	4.8068	-2.78246	-0.357656	12.2734
PH	PH-QTL1.1	Block2277	3.42025	5.887	-0.627547	13.5166
PH	PH-QTL1.1	Block2282	3.64947	6.225	-1.10833	15.2334
PH	PH-QTL1.1	Block2287	3.23139	5.8327	-0.925581	13.3418
SCC	SCC-QTL1.1	Block2457	22.2334	-1.47495	1.98468	49.0213
SCC	SCC-QTL1.1	Block2458	23.2506	-1.50162	2.00066	50.4844
SCC	SCC-QTL1.1	Block2445	25.012	-1.55442	1.95402	52.1758
SCC	SCC-QTL1.1	Block2449	25.2941	-1.52918	2.05928	52.7196
SCC	SCC-QTL1.1	Block2456	25.2941	-1.52918	2.05928	52.7196
SCC	SCC-QTL1.1	Block2461	25.1636	-1.53879	2.0122	52.3857
SCC	SCC-QTL1.1	Block2459	25.1636	-1.53879	2.0122	52.3857
SCC	SCC-QTL1.1	Block2493	25.0163	-1.53323	1.98679	51.7122
SCC	SCC-QTL1.1	Block2494	24.3024	-1.4903	2.06876	51.0984
SCC	SCC-QTL1.1	Block2496	23.9956	-1.51963	1.96913	50.7984
SCC	SCC-QTL1.1	Block2503	23.1345	-1.49322	1.9919	49.9606

## Sheet: Table S8
Table S8. Functional annotation of genes located in significant QTL intervals for eleven traits.
QTLs	Gene ID	Location	Length	Chromome	Start	End	COG_class	COG_class_annotation	GO_annotation	KEGG_annotation	Swissprot_annotation	nr_annotation
PH-QTL1.1	gene.SIN_1005382	Location=chr6:12518068 12521586	3519	chr6	12518068	12521586	--	--	Molecular Function: NAD+ ADP-ribosyltransferase activity (GO:0003950);	--	Inactive poly [ADP-ribose] polymerase RCD1 OS=Arabidopsis thaliana OX=3702 GN=RCD1 PE=1 SV=1	inactive poly [ADP-ribose] polymerase RCD1 [Sesamum indicum]
PH-QTL1.1	gene.SIN_1018617	Location=chr6:12843649 12845343	1695	chr6	12843649	12845343	--	--	Molecular Function: electron transfer activity (GO:0009055);; Molecular Function: protein disulfide oxidoreductase activity (GO:0015035);	K17479|5.8e-189|sind:105164420|K17479 glutaredoxin domain-containing cysteine-rich protein 1 | (RefSeq) uncharacterized protein At5g39865-like	Uncharacterized protein At5g39865 OS=Arabidopsis thaliana OX=3702 GN=At5g39865 PE=2 SV=1	uncharacterized protein At5g39865-like [Sesamum indicum]
PH-QTL1.1	gene.SIN_1005381	Location=chr6:12542397 12542975	579	chr6	12542397	12542975	[QV]	--	Molecular Function: monooxygenase activity (GO:0004497);; Molecular Function: iron ion binding (GO:0005506);; Cellular Component: integral component of membrane (GO:0016021);; Molecular Function: oxidoreductase activity, acting on paired donors, with incorporation or reduction of molecular oxygen (GO:0016705);; Molecular Function: heme binding (GO:0020037);	K20770|1.6e-58|gab:108483715|K20770 (+)-delta-cadinene 8-hydroxylase [EC:1.14.-.-] | (RefSeq) flavonoid 3'-monooxygenase-like	Flavonoid 3'-monooxygenase CYP75B137 OS=Crocosmia x crocosmiiflora OX=1053288 GN=CYP75B137 PE=1 SV=1	flavonoid 3',5'-hydroxylase-like, partial [Sesamum indicum]
PH-QTL1.1	gene.SIN_1005372	Location=chr6:12781323 12784252	2930	chr6	12781323	12784252	--	--	Molecular Function: cellulase activity (GO:0008810);; Biological Process: cellulose catabolic process (GO:0030245);	K01179|3.1e-188|egu:105045147|K01179 endoglucanase [EC:3.2.1.4] | (RefSeq) endoglucanase 3	Endoglucanase 1 OS=Persea americana OX=3435 GN=CEL1 PE=2 SV=1	endoglucanase 1 [Sesamum indicum]
PH-QTL1.1	gene.SIN_1005380	Location=chr6:12557864 12560489	2626	chr6	12557864	12560489	--	--	Molecular Function: DNA binding (GO:0003677);; Cellular Component: nucleus (GO:0005634);	K14491|1.3e-06|thj:104809797|K14491 two-component response regulator ARR-B family | (RefSeq) two-component response regulator ARR11-like isoform X1	Probable transcription factor KAN2 OS=Arabidopsis thaliana OX=3702 GN=KAN2 PE=2 SV=1	probable transcription factor KAN2 isoform X2 [Sesamum indicum]
PH-QTL1.1	gene.SIN_1005383	Location=chr6:12504919 12505323	405	chr6	12504919	12505323	--	--	--	--	--	uncharacterized protein LOC105158538 [Sesamum indicum]
PH-QTL1.1	gene.SIN_1005388	Location=chr6:12411076 12411702	627	chr6	12411076	12411702	--	--	--	--	--	uncharacterized protein LOC105177073 [Sesamum indicum]
PH-QTL1.1	gene.SIN_1018618	Location=chr6:12830572 12836086	5515	chr6	12830572	12836086	[T]	Signal transduction mechanisms	Molecular Function: acid phosphatase activity (GO:0003993);; Molecular Function: metal ion binding (GO:0046872);	K22390|0.0e+00|sind:105164421|K22390 acid phosphatase type 7 | (RefSeq) probable inactive purple acid phosphatase 27	Probable inactive purple acid phosphatase 27 OS=Arabidopsis thaliana OX=3702 GN=PAP27 PE=2 SV=1	probable inactive purple acid phosphatase 27 [Sesamum indicum]
PH-QTL1.1	gene.SIN_1005374	Location=chr6:12751354 12753106	1753	chr6	12751354	12753106	--	--	Cellular Component: integral component of membrane (GO:0016021);	K22985|2.3e-246|sind:105155505|K22985 G protein-coupled receptor 107 | (RefSeq) protein GPR107	Protein CANDIDATE G-PROTEIN COUPLED RECEPTOR 7 OS=Arabidopsis thaliana OX=3702 GN=CAND7 PE=2 SV=1	protein GPR107 [Sesamum indicum]
PH-QTL1.1	gene.SIN_1005378	Location=chr6:12637766 12642609	4844	chr6	12637766	12642609	--	--	Cellular Component: nucleus (GO:0005634);; Molecular Function: methyltransferase activity (GO:0008168);; Biological Process: methylation (GO:0032259);; Molecular Function: histone demethylase activity (H3-K36 specific) (GO:0051864);	K11446|1.0e-45|bna:106450823|K11446 [histone H3]-trimethyl-L-lysine4 demethylase [EC:1.14.11.67] | (RefSeq) lysine-specific demethylase 5B-like isoform X3	Lysine-specific demethylase JMJ706 OS=Oryza sativa subsp. japonica OX=39947 GN=JMJ706 PE=2 SV=1	lysine-specific demethylase JMJ706 [Sesamum indicum]
PH-QTL1.1	gene.SIN_1005373	Location=chr6:12775137 12780459	5323	chr6	12775137	12780459	--	--	Biological Process: rRNA processing (GO:0006364);	--	--	RRP15-like protein [Sesamum indicum]
PH-QTL1.1	gene.SIN_1005387	Location=chr6:12444780 12450657	5878	chr6	12444780	12450657	[R]	General function prediction only	--	K04708|2.8e-09|mtr:MTR_6g009130|K04708 3-dehydrosphinganine reductase [EC:1.1.1.102] | (RefSeq) transmembrane protein, putative	Uncharacterized protein At1g32220, chloroplastic OS=Arabidopsis thaliana OX=3702 GN=At1g32220 PE=1 SV=1	uncharacterized protein At1g32220, chloroplastic isoform X1 [Sesamum indicum]
PH-QTL1.1	gene.SIN_1005390	Location=chr6:12392783 12400087	7305	chr6	12392783	12400087	[I]	Lipid transport and metabolism	Molecular Function: glycerol-3-phosphate O-acyltransferase activity (GO:0004366);; Biological Process: glycerophospholipid metabolic process (GO:0006650);	K00630|5.5e-141|sind:105155516|K00630 glycerol-3-phosphate O-acyltransferase [EC:2.3.1.15] | (RefSeq) glycerol-3-phosphate acyltransferase, chloroplastic	Glycerol-3-phosphate acyltransferase, chloroplastic OS=Spinacia oleracea OX=3562 GN=GAT PE=1 SV=1	glycerol-3-phosphate acyltransferase, chloroplastic [Sesamum indicum]
PH-QTL1.1	gene.SIN_1018616	Location=chr6:12872073 12874294	2222	chr6	12872073	12874294	--	--	Molecular Function: DNA binding (GO:0003677);; Cellular Component: nucleus (GO:0005634);; Biological Process: regulation of transcription, DNA-templated (GO:0006355);	K00521|9.2e-34|cmos:111447866|K00521 ferric-chelate reductase [EC:1.16.1.7] | (RefSeq) ferric reduction oxidase 7, chloroplastic-like	NAC domain-containing protein 43 OS=Arabidopsis thaliana OX=3702 GN=NAC043 PE=2 SV=2	NAC domain-containing protein 12 [Sesamum indicum]
PH-QTL1.1	gene.SIN_1005379	Location=chr6:12633881 12636437	2557	chr6	12633881	12636437	[Q]	Secondary metabolites biosynthesis, transport and catabolism	Biological Process: cellular aromatic compound metabolic process (GO:0006725);; Molecular Function: ferrous iron binding (GO:0008198);; Molecular Function: zinc ion binding (GO:0008270);; Molecular Function: stizolobate synthase activity (GO:0050297);	K15777|1.7e-156|sind:105155508|K15777 4,5-DOPA dioxygenase extradiol [EC:1.13.11.-] | (RefSeq) 4,5-DOPA dioxygenase extradiol	4,5-DOPA dioxygenase extradiol 1 OS=Beta vulgaris OX=161934 GN=DODA1 PE=2 SV=1	4,5-DOPA dioxygenase extradiol [Sesamum indicum]
PH-QTL1.1	gene.SIN_1005384	Location=chr6:12485281 12489796	4516	chr6	12485281	12489796	--	--	Molecular Function: magnesium ion binding (GO:0000287);; Molecular Function: molecular_function (GO:0003674);; Molecular Function: binding (GO:0005488);; Cellular Component: cellular_component (GO:0005575);; Cellular Component: intracellular (GO:0005622);; Cellular Component: obsolete cell (GO:0005623);; Cellular Component: cytoplasm (GO:0005737);; Cellular Component: chloroplast (GO:0009507);; C…	K00891|8.3e-09|mpp:MICPUCDRAFT_7901|K00891 shikimate kinase [EC:2.7.1.71] | (RefSeq) hypothetical protein	Probable inactive shikimate kinase like 2, chloroplastic OS=Arabidopsis thaliana OX=3702 GN=SKL2 PE=2 SV=2	probable inactive shikimate kinase like 2, chloroplastic isoform X1 [Sesamum indicum]
PH-QTL1.1	gene.SIN_1005377	Location=chr6:12727561 12739610	12050	chr6	12727561	12739610	--	--	Cellular Component: integral component of membrane (GO:0016021);	--	--	uncharacterized protein LOC105155506 isoform X1 [Sesamum indicum]
PH-QTL1.1	gene.SIN_1005392	Location=chr6:12327066 12342461	15396	chr6	12327066	12342461	--	--	Cellular Component: integral component of membrane (GO:0016021);; Molecular Function: transmembrane transporter activity (GO:0022857);	K14638|6.5e-245|sind:105155548|K14638 solute carrier family 15 (peptide/histidine transporter), member 3/4 | (RefSeq) protein NRT1/ PTR FAMILY 5.7-like	Protein NRT1/ PTR FAMILY 8.1 OS=Arabidopsis thaliana OX=3702 GN=NPF8.1 PE=1 SV=1	protein NRT1/ PTR FAMILY 5.7-like [Sesamum indicum]
PH-QTL1.1	gene.SIN_1005391	Location=chr6:12371114 12377583	6470	chr6	12371114	12377583	[N]	Cell motility	Cellular Component: integral component of membrane (GO:0016021);; Molecular Function: cellulose synthase (UDP-forming) activity (GO:0016760);; Biological Process: cellulose biosynthetic process (GO:0030244);; Molecular Function: 1,4-beta-D-xylan synthase activity (GO:0047517);; Biological Process: cell wall organization (GO:0071555);	K20924|0.0e+00|sind:105155517|K20924 cellulose synthase-like protein [EC:2.4.1.-] | (RefSeq) cellulose synthase-like protein D2	Cellulose synthase-like protein D2 OS=Arabidopsis thaliana OX=3702 GN=CSLD2 PE=3 SV=1	cellulose synthase-like protein D2 [Sesamum indicum]
PH-QTL1.1	gene.SIN_1005385	Location=chr6:12466332 12472167	5836	chr6	12466332	12472167	--	--	--	--	--	uncharacterized protein LOC105155514 [Sesamum indicum]
CH-QTL1.1	gene.SIN_1012996	Location=chr4:17463003 17466096	3094	chr4	17463003	17466096	--	--	--	--	--	uncharacterized protein LOC110012930 [Sesamum indicum]
CH-QTL1.1	gene.SIN_1012968	Location=chr4:17669262 17673587	4326	chr4	17669262	17673587	--	--	Cellular Component: phosphopyruvate hydratase complex (GO:0000015);; Molecular Function: magnesium ion binding (GO:0000287);; Molecular Function: phosphopyruvate hydratase activity (GO:0004634);; Biological Process: glycolytic process (GO:0006096);	--	--	--
CH-QTL1.1	gene.SIN_1013091	Location=chr4:16822436 16826512	4077	chr4	16822436	16826512	--	--	Molecular Function: endodeoxyribonuclease activity, producing 5'-phosphomonoesters (GO:0016888);	--	--	hypothetical protein ES332_A09G158800v1 [Gossypium tomentosum]
CH-QTL1.1	gene.SIN_1013123	Location=chr4:16478501 16479850	1350	chr4	16478501	16479850	--	--	--	--	--	predicted protein, partial [Hordeum vulgare subsp. vulgare]
CH-QTL1.1	gene.SIN_1013007	Location=chr4:17367460 17376318	8859	chr4	17367460	17376318	--	--	--	--	--	unnamed protein product, partial [Vitis vinifera]
CH-QTL1.1	gene.SIN_1013076	Location=chr4:16940048 16940476	429	chr4	16940048	16940476	--	--	--	--	--	unknown, partial [Glycine max]
CH-QTL1.1	gene.SIN_1013108	Location=chr4:16620260 16623099	2840	chr4	16620260	16623099	--	--	Biological Process: response to reactive oxygen species (GO:0000302);; Cellular Component: cellular_component (GO:0005575);; Cellular Component: intracellular (GO:0005622);; Cellular Component: obsolete cell (GO:0005623);; Cellular Component: cytoplasm (GO:0005737);; Biological Process: regulation of translation (GO:0006417);; Biological Process: response to stress (GO:0006950);; Biological Proce…	--	Protein SMAX1-LIKE 3 OS=Arabidopsis thaliana OX=3702 GN=SMXL3 PE=2 SV=1	LOW QUALITY PROTEIN: protein SMAX1-LIKE 3-like [Sesamum indicum]
CH-QTL1.1	gene.SIN_1013025	Location=chr4:17266630 17269418	2789	chr4	17266630	17269418	--	--	--	--	--	flowering locus T1 [Helianthus annuus]
CH-QTL1.1	gene.SIN_1012994	Location=chr4:17470620 17471216	597	chr4	17470620	17471216	--	--	--	--	--	uncharacterized protein LOC110012930 [Sesamum indicum]
CH-QTL1.1	gene.SIN_1013118	Location=chr4:16512581 16519075	6495	chr4	16512581	16519075	--	--	Cellular Component: integral component of membrane (GO:0016021);	--	--	ABC transporter G family member 22-like isoform X5 [Sesamum indicum]
CH-QTL1.1	gene.SIN_1013055	Location=chr4:17080087 17082487	2401	chr4	17080087	17082487	--	--	--	--	--	protein ABHD11 isoform X3 [Sesamum indicum]
CH-QTL1.1	gene.SIN_1012981	Location=chr4:17581587 17582813	1227	chr4	17581587	17582813	--	--	Molecular Function: fructose-bisphosphate aldolase activity (GO:0004332);; Biological Process: glycolytic process (GO:0006096);	K01623|1.1e-08|sot:102577667|K01623 fructose-bisphosphate aldolase, class I [EC:4.1.2.13] | (RefSeq) uncharacterized LOC102577667	--	uncharacterized LOC102577667 [Solanum tuberosum]
CH-QTL1.1	gene.SIN_1012995	Location=chr4:17467911 17468507	597	chr4	17467911	17468507	--	--	--	--	--	uncharacterized protein LOC110012930 [Sesamum indicum]
CH-QTL2.1	gene.SIN_1011137	Location=chr11:12927393 12930284	2892	chr11	12927393	12930284	--	--	Cellular Component: integral component of membrane (GO:0016021);	K22697|1.2e-153|pper:18772724|K22697 sphingomyelin synthase-related protein 1 | (RefSeq) phosphatidylinositol:ceramide inositolphosphotransferase 1	Phosphatidylinositol:ceramide inositolphosphotransferase 1 OS=Arabidopsis thaliana OX=3702 GN=IPCS1 PE=2 SV=1	phosphatidylinositol:ceramide inositolphosphotransferase 1 [Sesamum indicum]
CH-QTL2.1	gene.SIN_1011176	Location=chr11:12707563 12710503	2941	chr11	12707563	12710503	[T]	Signal transduction mechanisms	Biological Process: defense response to oomycetes (GO:0002229);; Molecular Function: transmembrane receptor protein serine/threonine kinase activity (GO:0004675);; Molecular Function: ATP binding (GO:0005524);; Cellular Component: plasma membrane (GO:0005886);; Biological Process: defense response (GO:0006952);; Cellular Component: integral component of membrane (GO:0016021);; Molecular Function:…	K01176|1.4e-69|sbi:8065370|K01176 alpha-amylase [EC:3.2.1.1] | (RefSeq) alpha-amylase isozyme 2A	L-type lectin-domain containing receptor kinase IV.1 OS=Arabidopsis thaliana OX=3702 GN=LECRK41 PE=2 SV=1	L-type lectin-domain containing receptor kinase IV.1 [Sesamum indicum]
CH-QTL2.1	gene.SIN_1011017	Location=chr11:13616673 13619032	2360	chr11	13616673	13619032	--	--	Molecular Function: molecular_function (GO:0003674);; Molecular Function: nucleic acid binding (GO:0003676);; Molecular Function: RNA binding (GO:0003723);; Molecular Function: double-stranded RNA binding (GO:0003725);; Molecular Function: catalytic activity (GO:0003824);; Molecular Function: nuclease activity (GO:0004518);; Molecular Function: endonuclease activity (GO:0004519);; Molecular Funct…	--	Pentatricopeptide repeat-containing protein At2g38420, mitochondrial OS=Arabidopsis thaliana OX=3702 GN=At2g38420 PE=2 SV=2	pentatricopeptide repeat-containing protein At2g38420, mitochondrial [Sesamum indicum]
CH-QTL2.1	gene.SIN_1010969	Location=chr11:13936038 13939657	3620	chr11	13936038	13939657	--	--	Cellular Component: integral component of membrane (GO:0016021);; Molecular Function: ligase activity (GO:0016874);	K22379|1.5e-253|sind:105174693|K22379 E3 ubiquitin-protein ligase RNFT1 [EC:2.3.2.27] | (RefSeq) RING finger and transmembrane domain-containing protein 2	--	RING finger and transmembrane domain-containing protein 2 [Sesamum indicum]
CH-QTL2.1	gene.SIN_1004397	Location=chr11:11904479 11906189	1711	chr11	11904479	11906189	[M]	Cell wall/membrane/envelope biogenesis	Molecular Function: protein serine/threonine kinase activity (GO:0004674);; Molecular Function: ATP binding (GO:0005524);; Cellular Component: plasma membrane (GO:0005886);; Biological Process: protein autophosphorylation (GO:0046777);	K01180|2.8e-65|cmax:111487562|K01180 endo-1,3(4)-beta-glucanase [EC:3.2.1.6] | (RefSeq) uncharacterized protein LOC111487562	Cold-responsive protein kinase 1 OS=Arabidopsis thaliana OX=3702 GN=CRPK1 PE=1 SV=1	putative serine/threonine-protein kinase [Sesamum indicum]
CH-QTL2.1	gene.SIN_1011288	Location=chr11:12142324 12146374	4051	chr11	12142324	12146374	--	--	Molecular Function: metal ion binding (GO:0046872);	K06185|1.3e-38|mis:MICPUN_58625|K06185 ATP-binding cassette, subfamily F, member 2 | (RefSeq) predicted protein	Zinc finger CCCH domain-containing protein 11 OS=Oryza sativa subsp. japonica OX=39947 GN=Os01g0834700 PE=2 SV=2	zinc finger CCCH domain-containing protein 11 [Sesamum indicum]
CH-QTL2.1	gene.SIN_1011000	Location=chr11:13750842 13754619	3778	chr11	13750842	13754619	[V]	Defense mechanisms	Molecular Function: antiporter activity (GO:0015297);; Cellular Component: membrane (GO:0016020);; Cellular Component: integral component of membrane (GO:0016021);; Molecular Function: transmembrane transporter activity (GO:0022857);; Molecular Function: xenobiotic transmembrane transporter activity (GO:0042910);	K03327|2.5e-292|sind:105174743|K03327 multidrug resistance protein, MATE family | (RefSeq) protein DETOXIFICATION 53	Protein DETOXIFICATION 53 OS=Arabidopsis thaliana OX=3702 GN=DTX53 PE=2 SV=1	protein DETOXIFICATION 53 [Sesamum indicum]
CH-QTL2.1	gene.SIN_1004412	Location=chr11:11791305 11794067	2763	chr11	11791305	11794067	--	--	Molecular Function: DNA binding (GO:0003677);; Cellular Component: nucleus (GO:0005634);; Biological Process: regulation of transcription, DNA-templated (GO:0006355);; Biological Process: auxin-activated signaling pathway (GO:0009734);	K14486|2.0e-76|cit:102628827|K14486 auxin response factor | (RefSeq) auxin response factor 19-like isoform X1	Auxin response factor 18 OS=Oryza sativa subsp. japonica OX=39947 GN=ARF18 PE=2 SV=1	auxin response factor 18 [Sesamum indicum]
CH-QTL2.1	gene.SIN_1011178	Location=chr11:12700881 12702492	1612	chr11	12700881	12702492	--	--	Cellular Component: host cell nucleus (GO:0042025);	K18813|1.4e-198|sind:105174717|K18813 cyclin D7, plant | (RefSeq) putative cyclin-D7-1	Putative cyclin-D7-1 OS=Arabidopsis thaliana OX=3702 GN=CYCD7-1 PE=3 SV=1	putative cyclin-D7-1 [Sesamum indicum]
CH-QTL2.1	gene.SIN_1011142	Location=chr11:12901076 12909547	8472	chr11	12901076	12909547	--	--	Molecular Function: peptidyl-prolyl cis-trans isomerase activity (GO:0003755);; Biological Process: cell differentiation (GO:0030154);; Biological Process: very long-chain fatty acid biosynthetic process (GO:0042761);; Biological Process: plant organ development (GO:0099402);	K09571|3.5e-62|mtr:MTR_8g080980|K09571 FK506-binding protein 4/5 [EC:5.2.1.8] | (RefSeq) peptidyl-prolyl cis-trans isomerase FKBP62-like protein	Peptidyl-prolyl cis-trans isomerase PASTICCINO1 OS=Arabidopsis thaliana OX=3702 GN=PAS1 PE=1 SV=2	peptidyl-prolyl cis-trans isomerase PASTICCINO1 [Sesamum indicum]
CH-QTL2.1	gene.SIN_1011208	Location=chr11:12544534 12545109	576	chr11	12544534	12545109	--	--	Biological Process: regulation of DNA endoreduplication (GO:0032875);	--	Cyclin-dependent protein kinase inhibitor SMR3 OS=Arabidopsis thaliana OX=3702 GN=SMR3 PE=1 SV=1	cyclin-dependent protein kinase inhibitor SMR3 [Sesamum indicum]
CH-QTL2.1	gene.SIN_1011010	Location=chr11:13676673 13677844	1172	chr11	13676673	13677844	--	--	Molecular Function: peroxidase activity (GO:0004601);; Cellular Component: extracellular region (GO:0005576);; Biological Process: response to oxidative stress (GO:0006979);; Molecular Function: heme binding (GO:0020037);; Biological Process: hydrogen peroxide catabolic process (GO:0042744);; Molecular Function: metal ion binding (GO:0046872);	K00430|4.6e-188|sind:105174641|K00430 peroxidase [EC:1.11.1.7] | (RefSeq) cationic peroxidase 1-like	Cationic peroxidase 1 OS=Arachis hypogaea OX=3818 GN=PNC1 PE=1 SV=2	cationic peroxidase 1-like [Sesamum indicum]
CH-QTL2.1	gene.SIN_1004384	Location=chr11:11995917 11998981	3065	chr11	11995917	11998981	[T]	Signal transduction mechanisms	Molecular Function: protein serine/threonine kinase activity (GO:0004674);; Molecular Function: ATP binding (GO:0005524);; Cellular Component: integral component of membrane (GO:0016021);; Molecular Function: carbohydrate binding (GO:0030246);	K22133|6.7e-70|egr:104443802|K22133 oxalate---CoA ligase [EC:6.2.1.8] | (RefSeq) oxalate--CoA ligase	L-type lectin-domain containing receptor kinase VIII.1 OS=Arabidopsis thaliana OX=3702 GN=LECRK81 PE=2 SV=1	L-type lectin-domain containing receptor kinase VIII.1 [Sesamum indicum]
CH-QTL2.1	gene.SIN_1010970	Location=chr11:13928952 13934038	5087	chr11	13928952	13934038	--	--	Molecular Function: RNA binding (GO:0003723);	K14945|3.9e-159|sind:105174692|K14945 protein quaking | (RefSeq) KH domain-containing protein At2g38610	KH domain-containing protein At2g38610 OS=Arabidopsis thaliana OX=3702 GN=At2g38610 PE=1 SV=1	KH domain-containing protein At2g38610 [Sesamum indicum]
CH-QTL2.1	gene.SIN_1004368	Location=chr11:12075751 12081285	5535	chr11	12075751	12081285	--	--	Molecular Function: protein serine/threonine kinase activity (GO:0004674);; Molecular Function: ATP binding (GO:0005524);; Cellular Component: integral component of membrane (GO:0016021);	K16224|5.7e-111|bna:106356473|K16224 senescence-induced receptor-like serine/threonine-protein kinase | (RefSeq) senescence-induced receptor-like serine/threonine-protein kinase	Probable LRR receptor-like serine/threonine-protein kinase At1g67720 OS=Arabidopsis thaliana OX=3702 GN=At1g67720 PE=1 SV=1	probable LRR receptor-like serine/threonine-protein kinase At1g67720 [Sesamum indicum]
CH-QTL2.1	gene.SIN_1004377	Location=chr11:12026799 12028753	1955	chr11	12026799	12028753	--	--	Molecular Function: RNA binding (GO:0003723);; Molecular Function: ribonuclease P activity (GO:0004526);; Cellular Component: nucleolus (GO:0005730);; Biological Process: tRNA processing (GO:0008033);; Cellular Component: ribonuclease P complex (GO:0030677);	K03538|2.9e-124|sind:105174335|K03538 ribonuclease P protein subunit POP4 [EC:3.1.26.5] | (RefSeq) uncharacterized protein LOC105174335	--	uncharacterized protein LOC105174335, partial [Sesamum indicum]
CH-QTL2.1	gene.SIN_1011250	Location=chr11:12312892 12313467	576	chr11	12312892	12313467	--	--	--	--	--	uncharacterized protein LOC105174403 isoform X1 [Sesamum indicum]
CH-QTL2.1	gene.SIN_1010987	Location=chr11:13805866 13806645	780	chr11	13805866	13806645	--	--	Cellular Component: integral component of membrane (GO:0016021);	--	--	uncharacterized protein LOC105174668 [Sesamum indicum]
CH-QTL2.1	gene.SIN_1011091	Location=chr11:13176961 13178326	1366	chr11	13176961	13178326	--	--	Cellular Component: cytosol (GO:0005829);; Biological Process: protein ubiquitination (GO:0016567);; Molecular Function: ubiquitin protein ligase activity (GO:0061630);	--	E3 ubiquitin-protein ligase AIRP2 OS=Arabidopsis thaliana OX=3702 GN=AIRP2 PE=1 SV=1	peroxisome biogenesis factor 10 isoform X1 [Sesamum indicum]
CH-QTL2.1	gene.SIN_1011166	Location=chr11:12766298 12767155	858	chr11	12766298	12767155	--	--	--	--	--	uncharacterized protein LOC105161592 [Sesamum indicum]
CH-QTL2.1	gene.SIN_1010972	Location=chr11:13902778 13916763	13986	chr11	13902778	13916763	[J]	Translation, ribosomal structure and biogenesis	Molecular Function: protein serine/threonine kinase activity (GO:0004674);; Molecular Function: ATP binding (GO:0005524);; Molecular Function: N-acetyltransferase activity (GO:0008080);; Cellular Component: integral component of membrane (GO:0016021);	K22450|6.0e-116|sind:105174689|K22450 aralkylamine N-acetyltransferase [EC:2.3.1.87] | (RefSeq) acetyltransferase NSI	Probable LRR receptor-like serine/threonine-protein kinase At5g37450 OS=Arabidopsis thaliana OX=3702 GN=At5g37450 PE=1 SV=1	probable LRR receptor-like serine/threonine-protein kinase At1g06840 isoform X1 [Sesamum indicum]
CH-QTL2.1	gene.SIN_1010971	Location=chr11:13918367 13927095	8729	chr11	13918367	13927095	--	--	Molecular Function: ATP binding (GO:0005524);; Molecular Function: kinase activity (GO:0016301);	K15083|2.2e-93|mus:103997653|K15083 DNA repair protein RAD16 | (RefSeq) DNA repair protein RAD16 isoform X1	Helicase-like transcription factor CHR28 OS=Arabidopsis thaliana OX=3702 GN=CHR28 PE=1 SV=1	helicase-like transcription factor CHR28 [Sesamum indicum]
CH-QTL2.1	gene.SIN_1011035	Location=chr11:13522832 13524137	1306	chr11	13522832	13524137	--	--	--	K20799|6.4e-51|sind:105174739|K20799 BRISC complex subunit Abro1 | (RefSeq) uncharacterized protein LOC105174739	--	uncharacterized protein LOC105174739, partial [Sesamum indicum]
CH-QTL2.1	gene.SIN_1011033	Location=chr11:13530933 13531595	663	chr11	13530933	13531595	--	--	Cellular Component: endoplasmic reticulum (GO:0005783);; Cellular Component: Golgi apparatus (GO:0005794);; Cellular Component: membrane (GO:0016020);; Cellular Component: integral component of membrane (GO:0016021);; Biological Process: vesicle-mediated transport (GO:0016192);	K20359|8.2e-112|sind:105174614|K20359 PRA1 family protein 1 | (RefSeq) PRA1 family protein B4	PRA1 family protein B4 OS=Arabidopsis thaliana OX=3702 GN=PRA1B4 PE=1 SV=1	PRA1 family protein B4 [Sesamum indicum]
CH-QTL2.1	gene.SIN_1010968	Location=chr11:13942003 13945232	3230	chr11	13942003	13945232	--	--	--	--	--	uncharacterized protein LOC105174694 [Sesamum indicum]
CH-QTL2.1	gene.SIN_1011045	Location=chr11:13467396 13470227	2832	chr11	13467396	13470227	[J]	Translation, ribosomal structure and biogenesis	Molecular Function: structural constituent of ribosome (GO:0003735);; Cellular Component: ribosome (GO:0005840);; Biological Process: translation (GO:0006412);; Molecular Function: rRNA binding (GO:0019843);	K02987|1.7e-148|sind:105166798|K02987 small subunit ribosomal protein S4e | (RefSeq) 40S ribosomal protein S4	40S ribosomal protein S4 OS=Solanum tuberosum OX=4113 GN=RPS4 PE=2 SV=1	40S ribosomal protein S4 [Sesamum indicum]
CH-QTL2.1	gene.SIN_1010978	Location=chr11:13853830 13856002	2173	chr11	13853830	13856002	[T]	Signal transduction mechanisms	Molecular Function: protein kinase activity (GO:0004672);; Molecular Function: ATP binding (GO:0005524);	K08794|3.9e-08|zju:107412304|K08794 calcium/calmodulin-dependent protein kinase I [EC:2.7.11.17] | (RefSeq) phosphoenolpyruvate carboxylase kinase 1-like	Serine/threonine-protein kinase STN8, chloroplastic OS=Arabidopsis thaliana OX=3702 GN=STN8 PE=2 SV=1	serine/threonine-protein kinase STN8, chloroplastic [Sesamum indicum]
CH-QTL2.1	gene.SIN_1004428	Location=chr11:11675196 11679698	4503	chr11	11675196	11679698	[G]	Carbohydrate transport and metabolism	Molecular Function: UDP-glycosyltransferase activity (GO:0008194);	K00927|5.2e-134|ini:109182250|K00927 phosphoglycerate kinase [EC:2.7.2.3] | (RefSeq) uncharacterized LOC109182250	UDP-glycosyltransferase 86A1 OS=Arabidopsis thaliana OX=3702 GN=UGT86A1 PE=2 SV=1	UDP-glycosyltransferase 86A1-like [Sesamum indicum]
CH-QTL2.1	gene.SIN_1011169	Location=chr11:12735869 12736795	927	chr11	12735869	12736795	--	--	Biological Process: reproduction (GO:0000003);; Biological Process: developmental process involved in reproduction (GO:0003006);; Molecular Function: molecular_function (GO:0003674);; Molecular Function: DNA-binding transcription factor activity (GO:0003700);; Molecular Function: enzyme inhibitor activity (GO:0004857);; Cellular Component: cellular_component (GO:0005575);; Cellular Component: ext…	K08081|5.3e-16|thj:104827446|K08081 tropinone reductase I [EC:1.1.1.206] | (RefSeq) tropinone reductase homolog At5g06060-like	Zinc finger protein 10 OS=Arabidopsis thaliana OX=3702 GN=ZFP10 PE=2 SV=1	zinc finger protein 10 [Sesamum indicum]
CH-QTL2.1	gene.SIN_1011032	Location=chr11:13533563 13535611	2049	chr11	13533563	13535611	--	--	--	K07253|2.6e-53|cmo:103502167|K07253 phenylpyruvate tautomerase [EC:5.3.2.1] | (RefSeq) macrophage migration inhibitory factor homolog	--	phenylpyruvate tautomerase [Vigna unguiculata]
CH-QTL2.1	gene.SIN_1011181	Location=chr11:12690509 12693416	2908	chr11	12690509	12693416	--	--	Molecular Function: molecular_function (GO:0003674);; Molecular Function: enzyme inhibitor activity (GO:0004857);; Molecular Function: binding (GO:0005488);; Molecular Function: protein binding (GO:0005515);; Biological Process: biological_process (GO:0008150);; Biological Process: positive regulation of metabolic process (GO:0009893);; Biological Process: regulation of catabolic process (GO:0009…	K09562|1.1e-193|sind:105174471|K09562 hsp70-interacting protein | (RefSeq) uncharacterized protein LOC105174471	--	uncharacterized protein LOC105174471 [Sesamum indicum]
CH-QTL2.1	gene.SIN_1011022	Location=chr11:13578015 13581958	3944	chr11	13578015	13581958	--	--	Molecular Function: protein binding (GO:0005515);	K10268|5.2e-300|sind:105174740|K10268 F-box and leucine-rich repeat protein 2/20 | (RefSeq) F-box/LRR-repeat protein 3	F-box/LRR-repeat protein 3 OS=Arabidopsis thaliana OX=3702 GN=FBL3 PE=2 SV=1	F-box/LRR-repeat protein 3 [Sesamum indicum]
CH-QTL2.1	gene.SIN_1011271	Location=chr11:12224102 12226132	2031	chr11	12224102	12226132	--	--	Cellular Component: integral component of membrane (GO:0016021);	--	--	uncharacterized protein LOC105174387 isoform X2 [Sesamum indicum]
CH-QTL2.1	gene.SIN_1010981	Location=chr11:13835036 13841613	6578	chr11	13835036	13841613	[P]	Inorganic ion transport and metabolism	Molecular Function: magnesium ion binding (GO:0000287);; Molecular Function: ATP binding (GO:0005524);; Biological Process: phospholipid transport (GO:0015914);; Cellular Component: integral component of membrane (GO:0016021);; Molecular Function: hydrolase activity (GO:0016787);; Molecular Function: ATPase-coupled intramembrane lipid transporter activity (GO:0140326);	K14802|0.0e+00|sind:105174674|K14802 phospholipid-transporting ATPase [EC:7.6.2.1] | (RefSeq) phospholipid-transporting ATPase 1-like	Phospholipid-transporting ATPase 1 OS=Arabidopsis thaliana OX=3702 GN=ALA1 PE=2 SV=1	phospholipid-transporting ATPase 1-like [Sesamum indicum]
CH-QTL2.1	gene.SIN_1011201	Location=chr11:12587360 12587962	603	chr11	12587360	12587962	--	--	Molecular Function: DNA binding (GO:0003677);; Cellular Component: nucleus (GO:0005634);; Biological Process: transcription, DNA-templated (GO:0006351);; Biological Process: leaf formation (GO:0010338);	K09422|8.8e-105|sind:105174712|K09422 transcription factor MYB, plant | (RefSeq) transcription factor AS1-like	Transcription factor AS1 OS=Arabidopsis thaliana OX=3702 GN=AS1 PE=1 SV=1	transcription factor AS1-like [Sesamum indicum]
CH-QTL2.1	gene.SIN_1011111	Location=chr11:13053578 13056016	2439	chr11	13053578	13056016	--	--	Biological Process: reproduction (GO:0000003);; Biological Process: regionalization (GO:0003002);; Biological Process: developmental process involved in reproduction (GO:0003006);; Cellular Component: cellular_component (GO:0005575);; Cellular Component: obsolete cell (GO:0005623);; Cellular Component: plasma membrane (GO:0005886);; Biological Process: transport (GO:0006810);; Biological Process:…	--	Protein OCTOPUS OS=Arabidopsis thaliana OX=3702 GN=OPS PE=1 SV=1	UPF0503 protein At3g09070, chloroplastic [Sesamum indicum]
CH-QTL2.1	gene.SIN_1004365	Location=chr11:12095555 12097954	2400	chr11	12095555	12097954	[J]	Translation, ribosomal structure and biogenesis	Molecular Function: structural constituent of ribosome (GO:0003735);; Cellular Component: ribosome (GO:0005840);; Biological Process: translation (GO:0006412);	K02930|2.2e-227|sind:105174348|K02930 large subunit ribosomal protein L4e | (RefSeq) 60S ribosomal protein L4	60S ribosomal protein L4 OS=Prunus armeniaca OX=36596 GN=RPL4 PE=2 SV=1	60S ribosomal protein L4 [Sesamum indicum]
CH-QTL2.1	gene.SIN_1004431	Location=chr11:11662986 11665473	2488	chr11	11662986	11665473	--	--	Molecular Function: UDP-glycosyltransferase activity (GO:0008194);; Cellular Component: intracellular membrane-bounded organelle (GO:0043231);	K00927|6.2e-155|ini:109182250|K00927 phosphoglycerate kinase [EC:2.7.2.3] | (RefSeq) uncharacterized LOC109182250	UDP-glycosyltransferase 86A1 OS=Arabidopsis thaliana OX=3702 GN=UGT86A1 PE=2 SV=1	UDP-glycosyltransferase 86A1-like [Sesamum indicum]
CH-QTL2.1	gene.SIN_1011224	Location=chr11:12473721 12477094	3374	chr11	12473721	12477094	--	--	Molecular Function: GTPase activator activity (GO:0005096);; Molecular Function: metal ion binding (GO:0046872);	K12492|3.0e-268|sind:105174433|K12492 ADP-ribosylation factor GTPase-activating protein 1 | (RefSeq) probable ADP-ribosylation factor GTPase-activating protein AGD6	Probable ADP-ribosylation factor GTPase-activating protein AGD6 OS=Arabidopsis thaliana OX=3702 GN=AGD6 PE=1 SV=1	probable ADP-ribosylation factor GTPase-activating protein AGD6 [Sesamum indicum]
CH-QTL2.1	gene.SIN_1011203	Location=chr11:12580286 12582198	1913	chr11	12580286	12582198	--	--	--	--	--	PREDICTED: uncharacterized protein LOC105952710 [Erythranthe guttata]
CH-QTL2.1	gene.SIN_1011007	Location=chr11:13689206 13693967	4762	chr11	13689206	13693967	--	--	Biological Process: lipid metabolic process (GO:0006629);	K12382|8.3e-123|sind:105174643|K12382 saposin | (RefSeq) prosaposin isoform X1	--	prosaposin isoform X1 [Sesamum indicum]
CH-QTL2.1	gene.SIN_1011016	Location=chr11:13621615 13622414	800	chr11	13621615	13622414	--	--	--	K08238|4.3e-30|brp:103847104|K08238 xyloglucan 6-xylosyltransferase [EC:2.4.2.39] | (RefSeq) probable xyloglucan 6-xylosyltransferase 3	Protein LURP-one-related 15 OS=Arabidopsis thaliana OX=3702 GN=At5g01750 PE=1 SV=1	protein LURP-one-related 15-like [Sesamum indicum]
CH-QTL2.1	gene.SIN_1004425	Location=chr11:11689458 11694268	4811	chr11	11689458	11694268	[O]	Posttranslational modification, protein turnover, chaperones	Molecular Function: ATP binding (GO:0005524);; Molecular Function: hydrolase activity (GO:0016787);	K13525|0.0e+00|sind:105174282|K13525 transitional endoplasmic reticulum ATPase | (RefSeq) cell division cycle protein 48 homolog	Cell division cycle protein 48 homolog OS=Glycine max OX=3847 GN=CDC48 PE=2 SV=1	cell division cycle protein 48 homolog [Sesamum indicum]
CH-QTL2.1	gene.SIN_1011263	Location=chr11:12253027 12253182	156	chr11	12253027	12253182	--	--	--	K17804|1.3e-07|dct:110111182|K17804 mitochondrial import inner membrane translocase subunit TIM44 | (RefSeq) mitochondrial import inner membrane translocase subunit TIM44-2	--	uncharacterized protein LOC105174392 [Sesamum indicum]
CH-QTL2.1	gene.SIN_1011180	Location=chr11:12693997 12695095	1099	chr11	12693997	12695095	--	--	Cellular Component: extracellular region (GO:0005576);; Biological Process: defense response (GO:0006952);	K12173|3.2e-18|gmx:100794341|K12173 BRCA1-A complex subunit BRE | (RefSeq) BRISC and BRCA1-A complex member 2	Thaumatin-like protein OS=Oryza sativa subsp. japonica OX=39947 GN=Os11g0706600 PE=2 SV=1	thaumatin-like protein [Sesamum indicum]
CH-QTL2.1	gene.SIN_1011283	Location=chr11:12180648 12183288	2641	chr11	12180648	12183288	--	--	Molecular Function: protein serine/threonine kinase activity (GO:0004674);; Molecular Function: ATP binding (GO:0005524);	K13430|1.1e-146|nnu:104592805|K13430 serine/threonine-protein kinase PBS1 [EC:2.7.11.1] | (RefSeq) serine/threonine-protein kinase PBS1	Probable serine/threonine-protein kinase PBL7 OS=Arabidopsis thaliana OX=3702 GN=PBL7 PE=1 SV=1	probable serine/threonine-protein kinase PBL7 [Sesamum indicum]
CH-QTL2.1	gene.SIN_1010988	Location=chr11:13802670 13804768	2099	chr11	13802670	13804768	--	--	--	--	--	pentatricopeptide repeat-containing protein At5g41170, mitochondrial-like [Sesamum indicum]
CH-QTL2.1	gene.SIN_1011085	Location=chr11:13207361 13209999	2639	chr11	13207361	13209999	--	--	Molecular Function: arylesterase activity (GO:0004064);	K23978|1.2e-160|sind:105174561|K23978 isoamyl acetate esterase [EC:3.1.1.112] | (RefSeq) GDSL esterase/lipase CPRD49	GDSL esterase/lipase CPRD49 OS=Arabidopsis thaliana OX=3702 GN=CPRD49 PE=2 SV=1	GDSL esterase/lipase CPRD49 [Sesamum indicum]
CH-QTL2.1	gene.SIN_1011031	Location=chr11:13539278 13545579	6302	chr11	13539278	13545579	--	--	Cellular Component: endosome (GO:0005768);; Biological Process: intercellular transport (GO:0010496);	K13141|0.0e+00|sind:105174617|K13141 integrator complex subunit 4 | (RefSeq) protein SIEL	Protein SIEL OS=Arabidopsis thaliana OX=3702 GN=SIEL PE=1 SV=1	protein SIEL [Sesamum indicum]
CH-QTL2.1	gene.SIN_1011204	Location=chr11:12576514 12578709	2196	chr11	12576514	12578709	--	--	--	--	--	uncharacterized protein LOC105174450 [Sesamum indicum]
CH-QTL2.1	gene.SIN_1011242	Location=chr11:12372414 12376269	3856	chr11	12372414	12376269	[R]	General function prediction only	Molecular Function: GTPase activity (GO:0003924);; Molecular Function: GTP binding (GO:0005525);	K07901|1.4e-102|sind:105174414|K07901 Ras-related protein Rab-8A | (RefSeq) ras-related protein RABE1c	Ras-related protein RABE1c OS=Arabidopsis thaliana OX=3702 GN=RABE1C PE=1 SV=1	ras-related protein RABE1c [Sesamum indicum]
CH-QTL2.1	gene.SIN_1011054	Location=chr11:13418144 13419419	1276	chr11	13418144	13419419	[V]	Defense mechanisms	Molecular Function: hydrolase activity (GO:0016787);	K17879|1.5e-139|sind:105174599|K17879 peroxisomal coenzyme A diphosphatase NUDT7 [EC:3.6.1.-] | (RefSeq) nudix hydrolase 15, mitochondrial	Nudix hydrolase 15, mitochondrial OS=Arabidopsis thaliana OX=3702 GN=NUDT15 PE=1 SV=2	nudix hydrolase 15, mitochondrial [Sesamum indicum]
CH-QTL2.1	gene.SIN_1011259	Location=chr11:12273994 12276542	2549	chr11	12273994	12276542	[G]	Carbohydrate transport and metabolism	Molecular Function: pectate lyase activity (GO:0030570);; Biological Process: pectin catabolic process (GO:0045490);; Molecular Function: metal ion binding (GO:0046872);	K01728|1.6e-229|sind:105174396|K01728 pectate lyase [EC:4.2.2.2] | (RefSeq) probable pectate lyase 4 isoform X1	Probable pectate lyase 13 OS=Arabidopsis thaliana OX=3702 GN=PMR6 PE=1 SV=1	probable pectate lyase 4 isoform X1 [Sesamum indicum]
CH-QTL2.1	gene.SIN_1011144	Location=chr11:12885409 12886295	887	chr11	12885409	12886295	[T]	Signal transduction mechanisms	--	--	--	universal stress protein PHOS32 [Sesamum indicum]
CH-QTL2.1	gene.SIN_1011121	Location=chr11:13001752 13002203	452	chr11	13001752	13002203	--	--	Molecular Function: structural constituent of ribosome (GO:0003735);; Cellular Component: ribosome (GO:0005840);; Biological Process: translation (GO:0006412);	K02917|6.3e-52|sind:105174526|K02917 large subunit ribosomal protein L35Ae | (RefSeq) 60S ribosomal protein L35a-3-like	60S ribosomal protein L35a-3 OS=Arabidopsis thaliana OX=3702 GN=RPL35AC PE=3 SV=1	60S ribosomal protein L35a-3-like [Sesamum indicum]
CH-QTL2.1	gene.SIN_1011149	Location=chr11:12865436 12866021	586	chr11	12865436	12866021	--	--	Cellular Component: integral component of membrane (GO:0016021);	--	--	hypothetical protein CDL12_25231 [Handroanthus impetiginosus]
CH-QTL2.1	gene.SIN_1011227	Location=chr11:12430742 12432514	1773	chr11	12430742	12432514	[IQR]	--	--	K19329|1.6e-100|jre:109014479|K19329 WW domain-containing oxidoreductase | (RefSeq) short-chain dehydrogenase TIC 32, chloroplastic-like	Short-chain dehydrogenase TIC 32 B, chloroplastic OS=Brassica napus OX=3708 GN=TIC32B PE=3 SV=1	short-chain dehydrogenase TIC 32, chloroplastic [Sesamum indicum]
CH-QTL2.1	gene.SIN_1011002	Location=chr11:13730372 13738299	7928	chr11	13730372	13738299	--	--	Molecular Function: polynucleotide adenylyltransferase activity (GO:0004652);	K09264|2.7e-17|ghi:107924817|K09264 MADS-box transcription factor, plant | (RefSeq) agamous-like MADS-box protein AGL21	--	uncharacterized protein LOC105174651 [Sesamum indicum]
CH-QTL2.1	gene.SIN_1004410	Location=chr11:11807573 11811724	4152	chr11	11807573	11811724	[R]	General function prediction only	Biological Process: cytokinin biosynthetic process (GO:0009691);; Molecular Function: hydrolase activity (GO:0016787);	K22522|4.8e-120|sind:105174300|K22522 cytokinin riboside 5'-monophosphate phosphoribohydrolase [EC:3.2.2.-] | (RefSeq) cytokinin riboside 5'-monophosphate phosphoribohydrolase LOG3	Cytokinin riboside 5'-monophosphate phosphoribohydrolase LOG3 OS=Arabidopsis thaliana OX=3702 GN=LOG3 PE=1 SV=1	cytokinin riboside 5'-monophosphate phosphoribohydrolase LOG3 [Sesamum indicum]
CH-QTL2.1	gene.SIN_1011072	Location=chr11:13307804 13308136	333	chr11	13307804	13308136	--	--	Biological Process: mRNA splicing, via spliceosome (GO:0000398);; Cellular Component: U2 snRNP (GO:0005686);; Cellular Component: U12-type spliceosomal complex (GO:0005689);; Cellular Component: precatalytic spliceosome (GO:0071011);	K12834|2.1e-63|pop:7463896|K12834 PHD finger-like domain-containing protein 5A | (RefSeq) PHD finger-like domain-containing protein 5B	PHD finger-like domain-containing protein 5A OS=Arabidopsis thaliana OX=3702 GN=At2g30000 PE=3 SV=1	PHD finger-like domain-containing protein 5B [Populus trichocarpa]
CH-QTL2.1	gene.SIN_1011235	Location=chr11:12397555 12404378	6824	chr11	12397555	12404378	[E]	Amino acid transport and metabolism	Molecular Function: acetyl-CoA:L-glutamate N-acetyltransferase activity (GO:0004042);; Molecular Function: glutamate N-acetyltransferase activity (GO:0004358);; Biological Process: arginine biosynthetic process (GO:0006526);; Cellular Component: chloroplast (GO:0009507);; Molecular Function: methione N-acyltransferase activity (GO:0103045);	K00620|1.9e-240|sind:105174420|K00620 glutamate N-acetyltransferase / amino-acid N-acetyltransferase [EC:2.3.1.35 2.3.1.1] | (RefSeq) arginine biosynthesis bifunctional protein ArgJ, chloroplastic isoform X1	Arginine biosynthesis bifunctional protein ArgJ, chloroplastic OS=Populus trichocarpa OX=3694 GN=POPTRDRAFT_746969 PE=3 SV=2	arginine biosynthesis bifunctional protein ArgJ, chloroplastic isoform X1 [Sesamum indicum]
CH-QTL2.1	gene.SIN_1011238	Location=chr11:12389730 12390555	826	chr11	12389730	12390555	--	--	Cellular Component: nucleosome (GO:0000786);; Molecular Function: DNA binding (GO:0003677);; Cellular Component: nucleus (GO:0005634);; Molecular Function: protein heterodimerization activity (GO:0046982);	K11251|9.6e-66|sind:105174418|K11251 histone H2A | (RefSeq) histone H2A-like	Histone H2A OS=Euphorbia esula OX=3993 PE=2 SV=1	histone H2A-like [Sesamum indicum]
CH-QTL2.1	gene.SIN_1011192	Location=chr11:12638695 12645897	7203	chr11	12638695	12645897	[O]	Posttranslational modification, protein turnover, chaperones	Molecular Function: DNA-binding transcription factor activity (GO:0003700);; Molecular Function: metalloendopeptidase activity (GO:0004222);; Molecular Function: ATP binding (GO:0005524);; Cellular Component: nucleus (GO:0005634);; Molecular Function: zinc ion binding (GO:0008270);; Cellular Component: integral component of membrane (GO:0016021);; Molecular Function: sequence-specific DNA binding…	K08956|0.0e+00|sind:105174460|K08956 AFG3 family protein [EC:3.4.24.-] | (RefSeq) ATP-dependent zinc metalloprotease FTSH 8, mitochondrial isoform X1	ATP-dependent zinc metalloprotease FTSH 8, mitochondrial OS=Oryza sativa subsp. japonica OX=39947 GN=FTSH8 PE=3 SV=1	ATP-dependent zinc metalloprotease FTSH 8, mitochondrial isoform X3 [Sesamum indicum]
CH-QTL2.1	gene.SIN_1011196	Location=chr11:12620624 12622762	2139	chr11	12620624	12622762	--	--	Molecular Function: molecular_function (GO:0003674);; Molecular Function: nucleic acid binding (GO:0003676);; Molecular Function: DNA binding (GO:0003677);; Molecular Function: DNA-binding transcription factor activity (GO:0003700);; Molecular Function: binding (GO:0005488);; Cellular Component: cellular_component (GO:0005575);; Cellular Component: intracellular (GO:0005622);; Cellular Component:…	K14494|4.9e-41|ppp:112296036|K14494 DELLA protein | (RefSeq) DELLA protein GAI-like	Scarecrow-like protein 9 OS=Arabidopsis thaliana OX=3702 GN=SCL9 PE=2 SV=1	scarecrow-like protein 9 isoform X1 [Sesamum indicum]
CH-QTL2.1	gene.SIN_1011211	Location=chr11:12530920 12532716	1797	chr11	12530920	12532716	--	--	--	--	Uncharacterized protein At3g17950 OS=Arabidopsis thaliana OX=3702 GN=Y-3 PE=1 SV=1	uncharacterized protein At3g17950, partial [Sesamum indicum]
CH-QTL2.1	gene.SIN_1011161	Location=chr11:12791859 12792915	1057	chr11	12791859	12792915	--	--	Molecular Function: calcium-dependent protein kinase C activity (GO:0004698);; Biological Process: intracellular signal transduction (GO:0035556);	K03283|1.5e-17|zju:107413482|K03283 heat shock 70kDa protein 1/2/6/8 | (RefSeq) heat shock cognate 70 kDa protein 2-like isoform X1	--	uncharacterized protein LOC105174719 [Sesamum indicum]
CH-QTL2.1	gene.SIN_1011188	Location=chr11:12662322 12665184	2863	chr11	12662322	12665184	--	--	Cellular Component: integral component of membrane (GO:0016021);; Molecular Function: protein-cysteine S-palmitoyltransferase activity (GO:0019706);	K20029|9.4e-153|sind:105174463|K20029 palmitoyltransferase ZDHHC3/7/25 [EC:2.3.1.225] | (RefSeq) probable protein S-acyltransferase 16 isoform X1	Probable protein S-acyltransferase 16 OS=Arabidopsis thaliana OX=3702 GN=PAT16 PE=2 SV=1	probable protein S-acyltransferase 16 isoform X1 [Sesamum indicum]
CH-QTL2.1	gene.SIN_1010990	Location=chr11:13791795 13797922	6128	chr11	13791795	13797922	--	--	Molecular Function: DNA binding (GO:0003677);; Cellular Component: nucleus (GO:0005634);; Molecular Function: zinc ion binding (GO:0008270);	K09287|3.3e-13|ats:109750371|K09287 RAV-like factor | (RefSeq) LOC109750371; AP2/ERF and B3 domain-containing protein Os01g0141000-like	B3 domain-containing protein Os07g0679700 OS=Oryza sativa subsp. japonica OX=39947 GN=Os07g0679700 PE=2 SV=1	B3 domain-containing transcription repressor VAL2 isoform X1 [Sesamum indicum]
CH-QTL2.1	gene.SIN_1011119	Location=chr11:13009504 13011164	1661	chr11	13009504	13011164	--	--	Cellular Component: endoplasmic reticulum membrane (GO:0005789);; Cellular Component: integral component of membrane (GO:0016021);	K20723|5.6e-110|sind:105174530|K20723 reticulon-3 | (RefSeq) reticulon-like protein B12	Reticulon-like protein B12 OS=Arabidopsis thaliana OX=3702 GN=RTNLB12 PE=2 SV=1	reticulon-like protein B12 [Sesamum indicum]
CH-QTL2.1	gene.SIN_1011276	Location=chr11:12211645 12213472	1828	chr11	12211645	12213472	--	--	--	--	--	uncharacterized protein LOC105174383 isoform X2 [Sesamum indicum]
CH-QTL2.1	gene.SIN_1004414	Location=chr11:11782476 11784401	1926	chr11	11782476	11784401	--	--	Cellular Component: plasma membrane (GO:0005886);; Cellular Component: membrane (GO:0016020);; Cellular Component: integral component of membrane (GO:0016021);	--	CASP-like protein 5A2 OS=Arabidopsis thaliana OX=3702 GN=At2g28370 PE=2 SV=1	CASP-like protein 5A1 [Sesamum indicum]
CH-QTL2.1	gene.SIN_1011087	Location=chr11:13195889 13198527	2639	chr11	13195889	13198527	[P]	Inorganic ion transport and metabolism	Cellular Component: vacuolar membrane (GO:0005774);; Molecular Function: calcium:proton antiporter activity (GO:0015369);; Cellular Component: integral component of membrane (GO:0016021);	K07300|3.2e-230|sind:105174559|K07300 Ca2+:H+ antiporter | (RefSeq) vacuolar cation/proton exchanger 3	Vacuolar cation/proton exchanger 3 OS=Arabidopsis thaliana OX=3702 GN=CAX3 PE=1 SV=1	vacuolar cation/proton exchanger 3 [Sesamum indicum]
CH-QTL2.1	gene.SIN_1004400	Location=chr11:11885142 11894284	9143	chr11	11885142	11894284	--	--	Molecular Function: DNA binding (GO:0003677);; Cellular Component: nuclear origin of replication recognition complex (GO:0005664);; Biological Process: DNA replication (GO:0006260);	K02605|2.3e-290|sind:105174311|K02605 origin recognition complex subunit 3 | (RefSeq) origin of replication complex subunit 3	Origin of replication complex subunit 3 OS=Arabidopsis thaliana OX=3702 GN=ORC3 PE=1 SV=1	origin of replication complex subunit 3 [Sesamum indicum]
CH-QTL2.1	gene.SIN_1004394	Location=chr11:11925288 11926013	726	chr11	11925288	11926013	--	--	--	--	Fasciclin-like arabinogalactan protein 12 OS=Arabidopsis thaliana OX=3702 GN=FLA12 PE=2 SV=2	fasciclin-like arabinogalactan protein 12 [Sesamum indicum]
CH-QTL2.1	gene.SIN_1004373	Location=chr11:12048515 12050722	2208	chr11	12048515	12050722	--	--	Molecular Function: molecular_function (GO:0003674);; Molecular Function: nucleic acid binding (GO:0003676);; Molecular Function: RNA binding (GO:0003723);; Molecular Function: mRNA binding (GO:0003729);; Molecular Function: catalytic activity (GO:0003824);; Molecular Function: nuclease activity (GO:0004518);; Molecular Function: endonuclease activity (GO:0004519);; Molecular Function: binding (G…	K17964|1.7e-20|csl:COCSUDRAFT_61653|K17964 leucine-rich PPR motif-containing protein, mitochondrial | (RefSeq) TPR-like protein	Pentatricopeptide repeat-containing protein At3g09650, chloroplastic OS=Arabidopsis thaliana OX=3702 GN=HCF152 PE=2 SV=1	pentatricopeptide repeat-containing protein At3g09650, chloroplastic [Sesamum indicum]
CH-QTL2.1	gene.SIN_1011222	Location=chr11:12481445 12481756	312	chr11	12481445	12481756	--	--	Cellular Component: nucleosome (GO:0000786);; Molecular Function: DNA binding (GO:0003677);; Cellular Component: nucleus (GO:0005634);; Biological Process: nucleosome assembly (GO:0006334);; Cellular Component: host cell nucleus (GO:0042025);; Molecular Function: protein heterodimerization activity (GO:0046982);	K11254|7.1e-50|adu:107458448|K11254 histone H4 | (RefSeq) histone H4	Histone H4 variant TH011 OS=Triticum aestivum OX=4565 PE=3 SV=2	PREDICTED: uncharacterized protein LOC107825453 [Nicotiana tabacum]
CH-QTL2.1	gene.SIN_1011112	Location=chr11:13040285 13048941	8657	chr11	13040285	13048941	--	--	Cellular Component: spindle pole (GO:0000922);; Biological Process: regulation of cytokine production (GO:0001817);; Biological Process: negative regulation of cytokine production (GO:0001818);; Biological Process: regulation of peptide secretion (GO:0002791);; Biological Process: negative regulation of peptide secretion (GO:0002792);; Biological Process: regulation of response to biotic stimulus…	K21763|0.0e+00|sind:105174536|K21763 mitogen-activated protein kinase binding protein 1 | (RefSeq) mitogen-activated protein kinase-binding protein 1	--	mitogen-activated protein kinase-binding protein 1 [Sesamum indicum]
CH-QTL2.1	gene.SIN_1011127	Location=chr11:12976127 12978992	2866	chr11	12976127	12978992	--	--	Biological Process: regulation of transcription, DNA-templated (GO:0006355);	--	--	uncharacterized protein LOC105174522 [Sesamum indicum]
CH-QTL2.1	gene.SIN_1011100	Location=chr11:13122050 13124358	2309	chr11	13122050	13124358	--	--	Cellular Component: integral component of membrane (GO:0016021);; Molecular Function: sn-2-glycerol-3-phosphate omega-OH-C22:0-CoA acyl transferase activity (GO:0102419);	K13508|4.0e-287|sind:105174547|K13508 glycerol-3-phosphate acyltransferase [EC:2.3.1.15 2.3.1.198] | (RefSeq) glycerol-3-phosphate 2-O-acyltransferase 6-like	Glycerol-3-phosphate 2-O-acyltransferase 6 OS=Arabidopsis thaliana OX=3702 GN=GPAT6 PE=1 SV=1	glycerol-3-phosphate 2-O-acyltransferase 6-like [Sesamum indicum]
CH-QTL2.1	gene.SIN_1011004	Location=chr11:13714514 13716715	2202	chr11	13714514	13716715	--	--	Molecular Function: DNA binding (GO:0003677);; Cellular Component: nucleus (GO:0005634);; Biological Process: negative regulation of transcription, DNA-templated (GO:0045892);	K01870|4.9e-09|smo:SELMODRAFT_437676|K01870 isoleucyl-tRNA synthetase [EC:6.1.1.5] | (RefSeq) hypothetical protein	Transcription repressor OFP2 OS=Arabidopsis thaliana OX=3702 GN=OFP2 PE=1 SV=1	transcription repressor OFP1 [Sesamum indicum]
CH-QTL2.1	gene.SIN_1004389	Location=chr11:11949040 11957712	8673	chr11	11949040	11957712	[NW]	--	Molecular Function: aminoacyl-tRNA editing activity (GO:0002161);; Molecular Function: valine-tRNA ligase activity (GO:0004832);; Molecular Function: ATP binding (GO:0005524);; Cellular Component: cytosol (GO:0005829);; Biological Process: tRNA aminoacylation for protein translation (GO:0006418);; Biological Process: valyl-tRNA aminoacylation (GO:0006438);	K01873|0.0e+00|sind:105174323|K01873 valyl-tRNA synthetase [EC:6.1.1.9] | (RefSeq) valine--tRNA ligase, mitochondrial 1	Valine--tRNA ligase, mitochondrial 1 OS=Arabidopsis thaliana OX=3702 GN=TWN2 PE=1 SV=2	valine--tRNA ligase, mitochondrial 1 [Sesamum indicum]
CH-QTL2.1	gene.SIN_1011260	Location=chr11:12269693 12272834	3142	chr11	12269693	12272834	--	--	Cellular Component: membrane (GO:0016020);; Cellular Component: integral component of membrane (GO:0016021);	--	Ankyrin repeat-containing protein ITN1 OS=Arabidopsis thaliana OX=3702 GN=ITN1 PE=1 SV=1	ankyrin repeat-containing protein ITN1 [Sesamum indicum]
CH-QTL2.1	gene.SIN_1011277	Location=chr11:12207302 12209152	1851	chr11	12207302	12209152	--	--	Molecular Function: protein serine/threonine phosphatase activity (GO:0004722);; Molecular Function: metal ion binding (GO:0046872);	K01102|8.4e-221|sind:105174701|K01102 pyruvate dehydrogenase phosphatase [EC:3.1.3.43] | (RefSeq) probable protein phosphatase 2C 38	Probable protein phosphatase 2C 38 OS=Arabidopsis thaliana OX=3702 GN=PP2C38 PE=1 SV=1	probable protein phosphatase 2C 38 [Sesamum indicum]
CH-QTL2.1	gene.SIN_1004436	Location=chr11:11636325 11642089	5765	chr11	11636325	11642089	[G]	Carbohydrate transport and metabolism	Molecular Function: phosphoglycerate kinase activity (GO:0004618);; Biological Process: glycolytic process (GO:0006096);; Molecular Function: tRNA (guanine-N7-)-methyltransferase activity (GO:0008176);	K00927|1.3e-241|sind:105174272|K00927 phosphoglycerate kinase [EC:2.7.2.3] | (RefSeq) uncharacterized protein LOC105174272 isoform X2	Phosphoglycerate kinase, cytosolic OS=Triticum aestivum OX=4565 PE=2 SV=1	uncharacterized protein LOC105174272 isoform X1 [Sesamum indicum]
CH-QTL2.1	gene.SIN_1011172	Location=chr11:12721420 12722805	1386	chr11	12721420	12722805	--	--	Biological Process: positive regulation of growth (GO:0045927);	--	--	uncharacterized protein LOC105174477 [Sesamum indicum]
CH-QTL2.1	gene.SIN_1004421	Location=chr11:11742339 11744509	2171	chr11	11742339	11744509	[T]	Signal transduction mechanisms	Molecular Function: protein serine/threonine kinase activity (GO:0004674);; Molecular Function: ATP binding (GO:0005524);	K00924|2.6e-106|ini:109185417|K00924 kinase [EC:2.7.1.-] | (RefSeq) probable receptor-like protein kinase At5g47070	Serine/threonine-protein kinase PCRK1 OS=Arabidopsis thaliana OX=3702 GN=PCRK1 PE=1 SV=1	probable serine/threonine-protein kinase PBL19 [Sesamum indicum]
CH-QTL2.1	gene.SIN_1004396	Location=chr11:11909379 11917013	7635	chr11	11909379	11917013	--	--	Molecular Function: zinc ion binding (GO:0008270);; Cellular Component: integral component of membrane (GO:0016021);	K10604|3.0e-164|sind:105174316|K10604 E3 ubiquitin-protein ligase MGRN1 [EC:2.3.2.27] | (RefSeq) probable E3 ubiquitin-protein ligase LOG2 isoform X2	Probable E3 ubiquitin-protein ligase LOG2 OS=Arabidopsis thaliana OX=3702 GN=LOG2 PE=1 SV=1	uncharacterized protein LOC105174317 isoform X1 [Sesamum indicum]
CH-QTL2.1	gene.SIN_1011131	Location=chr11:12960558 12961594	1037	chr11	12960558	12961594	--	--	--	--	--	uncharacterized protein LOC105174517 [Sesamum indicum]
CH-QTL2.1	gene.SIN_1011159	Location=chr11:12803707 12806194	2488	chr11	12803707	12806194	--	--	Cellular Component: integral component of membrane (GO:0016021);	K20393|2.2e-114|sind:105174489|K20393 PRA1 family protein 3 | (RefSeq) PRA1 family protein A1-like	PRA1 family protein A1 OS=Arabidopsis thaliana OX=3702 GN=PRA1A1 PE=2 SV=1	PRA1 family protein A1-like [Sesamum indicum]
CH-QTL2.1	gene.SIN_1011278	Location=chr11:12203617 12205144	1528	chr11	12203617	12205144	--	--	Cellular Component: cellular_component (GO:0005575);; Cellular Component: intracellular (GO:0005622);; Cellular Component: obsolete cell (GO:0005623);; Cellular Component: nucleus (GO:0005634);; Biological Process: RNA localization (GO:0006403);; Biological Process: RNA export from nucleus (GO:0006405);; Biological Process: mRNA export from nucleus (GO:0006406);; Biological Process: protein expor…	K18732|2.6e-69|sind:105174382|K18732 SAP domain-containing ribonucleoprotein | (RefSeq) protein MODIFIER OF SNC1 11	Protein MODIFIER OF SNC1 11 OS=Arabidopsis thaliana OX=3702 GN=MOS11 PE=1 SV=1	protein MODIFIER OF SNC1 11 [Sesamum indicum]
CH-QTL2.1	gene.SIN_1011240	Location=chr11:12384378 12385043	666	chr11	12384378	12385043	--	--	--	--	--	uncharacterized protein LOC105174416 isoform X1 [Sesamum indicum]
CH-QTL2.1	gene.SIN_1011130	Location=chr11:12963559 12964908	1350	chr11	12963559	12964908	--	--	--	--	--	uncharacterized protein LOC105174518 [Sesamum indicum]
CH-QTL2.1	gene.SIN_1011065	Location=chr11:13351414 13354117	2704	chr11	13351414	13354117	[M]	Cell wall/membrane/envelope biogenesis	Molecular Function: protein serine/threonine kinase activity (GO:0004674);; Molecular Function: calcium ion binding (GO:0005509);; Molecular Function: ATP binding (GO:0005524);; Cellular Component: integral component of membrane (GO:0016021);; Molecular Function: polysaccharide binding (GO:0030247);	K23544|9.7e-123|brp:103842861|K23544 serine incorporator 1/3 | (RefSeq) serine incorporator 3	Wall-associated receptor kinase 2 OS=Arabidopsis thaliana OX=3702 GN=WAK2 PE=1 SV=1	wall-associated receptor kinase 2 [Sesamum indicum]
CH-QTL2.1	gene.SIN_1011185	Location=chr11:12677783 12680060	2278	chr11	12677783	12680060	[P]	Inorganic ion transport and metabolism	Molecular Function: copper ion binding (GO:0005507);; Biological Process: lignin catabolic process (GO:0046274);; Cellular Component: apoplast (GO:0048046);; Molecular Function: hydroquinone:oxygen oxidoreductase activity (GO:0052716);	K05909|0.0e+00|sind:105174467|K05909 laccase [EC:1.10.3.2] | (RefSeq) laccase-17	Laccase-17 OS=Arabidopsis thaliana OX=3702 GN=LAC17 PE=2 SV=1	laccase-17 [Sesamum indicum]
CH-QTL2.1	gene.SIN_1011150	Location=chr11:12862811 12863809	999	chr11	12862811	12863809	--	--	Molecular Function: RNA helicase activity (GO:0003724);	--	Putative DEAD-box ATP-dependent RNA helicase 33 OS=Arabidopsis thaliana OX=3702 GN=RH33 PE=3 SV=1	putative DEAD-box ATP-dependent RNA helicase 33 [Sesamum indicum]
CH-QTL2.1	gene.SIN_1004386	Location=chr11:11984819 11985745	927	chr11	11984819	11985745	--	--	--	--	--	hypothetical protein CDL12_30313 [Handroanthus impetiginosus]
CH-QTL2.1	gene.SIN_1011039	Location=chr11:13497479 13500822	3344	chr11	13497479	13500822	--	--	Biological Process: polysaccharide biosynthetic process (GO:0000271);; Molecular Function: molecular_function (GO:0003674);; Molecular Function: catalytic activity (GO:0003824);; Cellular Component: cellular_component (GO:0005575);; Cellular Component: intracellular (GO:0005622);; Cellular Component: obsolete cell (GO:0005623);; Cellular Component: cytoplasm (GO:0005737);; Cellular Component: Gol…	K23877|2.3e-39|crb:111831944|K23877 xyloglucan O-acetyltransferase | (RefSeq) protein ALTERED XYLOGLUCAN 4	Protein trichome birefringence-like 35 OS=Arabidopsis thaliana OX=3702 GN=TBL35 PE=2 SV=1	protein trichome birefringence-like 35 [Sesamum indicum]
CH-QTL2.1	gene.SIN_1011124	Location=chr11:12987408 12990688	3281	chr11	12987408	12990688	--	--	Cellular Component: cytoplasm (GO:0005737);; Biological Process: fucose metabolic process (GO:0006004);; Cellular Component: integral component of membrane (GO:0016021);; Molecular Function: transferase activity, transferring glycosyl groups (GO:0016757);	K23280|1.1e-119|dosa:Os03t0328100-01|K23280 rhamnogalacturonan I rhamnosyltransferase [EC:2.4.1.351] | (RefSeq) Os03g0328100; Similar to Axi 1 (Auxin-independent growth promoter)-like protein.	O-fucosyltransferase 19 OS=Arabidopsis thaliana OX=3702 GN=OFUT19 PE=2 SV=1	uncharacterized protein At1g04910 [Sesamum indicum]
CH-QTL2.1	gene.SIN_1011173	Location=chr11:12717175 12719825	2651	chr11	12717175	12719825	[G]	Carbohydrate transport and metabolism	Molecular Function: ATP binding (GO:0005524);	--	Ribulose bisphosphate carboxylase/oxygenase activase, chloroplastic OS=Malus domestica OX=3750 GN=RCA PE=2 SV=1	ribulose bisphosphate carboxylase/oxygenase activase, chloroplastic isoform X2 [Sesamum indicum]
CH-QTL2.1	gene.SIN_1004429	Location=chr11:11672106 11673509	1404	chr11	11672106	11673509	[G]	Carbohydrate transport and metabolism	Molecular Function: UDP-glycosyltransferase activity (GO:0008194);; Cellular Component: intracellular membrane-bounded organelle (GO:0043231);	K00927|1.3e-130|ini:109182250|K00927 phosphoglycerate kinase [EC:2.7.2.3] | (RefSeq) uncharacterized LOC109182250	UDP-glycosyltransferase 86A1 OS=Arabidopsis thaliana OX=3702 GN=UGT86A1 PE=2 SV=1	UDP-glycosyltransferase 86A1-like [Sesamum indicum]
CH-QTL2.1	gene.SIN_1011095	Location=chr11:13157938 13159805	1868	chr11	13157938	13159805	--	--	Molecular Function: protein serine/threonine kinase activity (GO:0004674);; Molecular Function: ATP binding (GO:0005524);	K13416|9.9e-67|cpep:111793907|K13416 brassinosteroid insensitive 1-associated receptor kinase 1 [EC:2.7.10.1 2.7.11.1] | (RefSeq) BRASSINOSTEROID INSENSITIVE 1-associated receptor kinase 1-like	Cold-responsive protein kinase 1 OS=Arabidopsis thaliana OX=3702 GN=CRPK1 PE=1 SV=1	putative serine/threonine-protein kinase [Sesamum indicum]
CH-QTL2.1	gene.SIN_1011120	Location=chr11:13005708 13008797	3090	chr11	13005708	13008797	--	--	Molecular Function: ligase activity (GO:0016874);; Molecular Function: ubiquitin protein ligase activity (GO:0061630);	K15685|1.3e-260|sind:105174529|K15685 E3 ubiquitin-protein ligase Hakai [EC:2.3.2.27] | (RefSeq) E3 ubiquitin-protein ligase Hakai	E3 ubiquitin-protein ligase HAKAI homolog OS=Arabidopsis thaliana OX=3702 GN=HAKAI PE=1 SV=1	E3 ubiquitin-protein ligase Hakai [Sesamum indicum]
CH-QTL2.1	gene.SIN_1011216	Location=chr11:12503804 12506388	2585	chr11	12503804	12506388	--	--	Cellular Component: integral component of membrane (GO:0016021);	K20891|1.1e-190|sind:105174439|K20891 beta-glucuronosyltransferase [EC:2.4.1.-] | (RefSeq) beta-glucuronosyltransferase GlcAT14C isoform X1	Beta-glucuronosyltransferase GlcAT14C OS=Arabidopsis thaliana OX=3702 GN=GLCAT14C PE=2 SV=1	beta-glucuronosyltransferase GlcAT14C isoform X1 [Sesamum indicum]
CH-QTL2.1	gene.SIN_1011220	Location=chr11:12486506 12490636	4131	chr11	12486506	12490636	[O]	Posttranslational modification, protein turnover, chaperones	Molecular Function: ATP binding (GO:0005524);	K03283|0.0e+00|sind:105174436|K03283 heat shock 70kDa protein 1/2/6/8 | (RefSeq) heat shock cognate 70 kDa protein 2	Heat shock cognate 70 kDa protein 2 OS=Solanum lycopersicum OX=4081 GN=HSC-2 PE=2 SV=1	heat shock cognate 70 kDa protein 2 [Sesamum indicum]
CH-QTL2.1	gene.SIN_1011109	Location=chr11:13067799 13072937	5139	chr11	13067799	13072937	--	--	Molecular Function: molecular_function (GO:0003674);; Molecular Function: nucleic acid binding (GO:0003676);; Molecular Function: RNA binding (GO:0003723);; Molecular Function: catalytic activity (GO:0003824);; Molecular Function: nuclease activity (GO:0004518);; Molecular Function: endonuclease activity (GO:0004519);; Molecular Function: binding (GO:0005488);; Cellular Component: cellular_compon…	--	Pentatricopeptide repeat-containing protein At3g09060 OS=Arabidopsis thaliana OX=3702 GN=At3g09060 PE=2 SV=1	pentatricopeptide repeat-containing protein At3g09060 [Sesamum indicum]
CH-QTL2.1	gene.SIN_1011012	Location=chr11:13664523 13665709	1187	chr11	13664523	13665709	--	--	Molecular Function: protein dimerization activity (GO:0046983);	--	--	transcription factor bHLH61 isoform X2 [Sesamum indicum]
CH-QTL2.1	gene.SIN_1004434	Location=chr11:11650571 11651377	807	chr11	11650571	11651377	[G]	Carbohydrate transport and metabolism	Molecular Function: UDP-glycosyltransferase activity (GO:0008194);; Cellular Component: intracellular membrane-bounded organelle (GO:0043231);	K00927|3.1e-73|ini:109182250|K00927 phosphoglycerate kinase [EC:2.7.2.3] | (RefSeq) uncharacterized LOC109182250	UDP-glycosyltransferase 86A1 OS=Arabidopsis thaliana OX=3702 GN=UGT86A1 PE=2 SV=1	UDP-glycosyltransferase 86A1-like [Sesamum indicum]
CH-QTL2.1	gene.SIN_1011104	Location=chr11:13097598 13099018	1421	chr11	13097598	13099018	--	--	Molecular Function: transferase activity, transferring acyl groups other than amino-acyl groups (GO:0016747);	K19747|7.6e-56|nnu:104610631|K19747 BAHD acyltransferase [EC:2.3.1.-] | (RefSeq) BAHD acyltransferase DCR	Uncharacterized acetyltransferase At3g50280 OS=Arabidopsis thaliana OX=3702 GN=At3g50280 PE=3 SV=1	LOW QUALITY PROTEIN: uncharacterized acetyltransferase At3g50280 [Sesamum indicum]
CH-QTL2.1	gene.SIN_1004381	Location=chr11:12010662 12011663	1002	chr11	12010662	12011663	--	--	--	--	--	uncharacterized protein LOC105174330 [Sesamum indicum]
CH-QTL2.1	gene.SIN_1011001	Location=chr11:13739722 13744187	4466	chr11	13739722	13744187	--	--	Cellular Component: integral component of membrane (GO:0016021);	K06670|2.9e-24|psom:113283715|K06670 cohesin complex subunit SCC1 | (RefSeq) sister chromatid cohesion 1 protein 1-like isoform X1	--	uncharacterized protein LOC105174652 [Sesamum indicum]
CH-QTL2.1	gene.SIN_1011209	Location=chr11:12539348 12542683	3336	chr11	12539348	12542683	[R]	General function prediction only	Molecular Function: protein binding (GO:0005515);	K20241|0.0e+00|sind:105174711|K20241 WD repeat-containing protein 44 | (RefSeq) WD repeat-containing protein 44	Protein ANTHESIS POMOTING FACTOR 1 OS=Arabidopsis thaliana OX=3702 GN=APRF1 PE=2 SV=1	WD repeat-containing protein 44 [Sesamum indicum]
CH-QTL2.1	gene.SIN_1010975	Location=chr11:13865455 13868106	2652	chr11	13865455	13868106	[M]	Cell wall/membrane/envelope biogenesis	Molecular Function: protein serine/threonine kinase activity (GO:0004674);; Molecular Function: ATP binding (GO:0005524);; Cellular Component: integral component of membrane (GO:0016021);	K13435|1.1e-98|spen:107018783|K13435 serine/threonine-protein kinase Pto | (RefSeq) receptor-like protein kinase HERK 1 isoform X2	Receptor-like protein kinase FERONIA OS=Arabidopsis thaliana OX=3702 GN=FER PE=1 SV=1	receptor-like protein kinase FERONIA [Sesamum indicum]
CH-QTL2.1	gene.SIN_1011139	Location=chr11:12917735 12920621	2887	chr11	12917735	12920621	--	--	--	--	--	uncharacterized protein LOC105174509 [Sesamum indicum]
CH-QTL2.1	gene.SIN_1004364	Location=chr11:12099201 12105678	6478	chr11	12099201	12105678	--	--	Molecular Function: DNA binding (GO:0003677);; Cellular Component: nucleus (GO:0005634);	K12133|1.1e-26|ppp:112280611|K12133 MYB-related transcription factor LHY | (RefSeq) uncharacterized protein LOC112280611	Protein REVEILLE 8 OS=Arabidopsis thaliana OX=3702 GN=RVE8 PE=2 SV=1	protein REVEILLE 8 [Sesamum indicum]
CH-QTL2.1	gene.SIN_1010983	Location=chr11:13820006 13824824	4819	chr11	13820006	13824824	--	--	Molecular Function: calcium ion binding (GO:0005509);; Cellular Component: endosome (GO:0005768);; Cellular Component: trans-Golgi network (GO:0005802);; Biological Process: ubiquitin-dependent protein catabolic process (GO:0006511);; Biological Process: protein targeting to vacuole (GO:0006623);; Biological Process: Golgi to vacuole transport (GO:0006896);; Cellular Component: membrane (GO:00160…	K01859|1.2e-223|sita:101771169|K01859 chalcone isomerase [EC:5.5.1.6] | (RefSeq) vacuolar-sorting receptor 1	Vacuolar-sorting receptor 2 OS=Arabidopsis thaliana OX=3702 GN=VSR2 PE=2 SV=1	vacuolar-sorting receptor 1-like isoform X1 [Sesamum indicum]
CH-QTL2.1	gene.SIN_1004405	Location=chr11:11852134 11862954	10821	chr11	11852134	11862954	[P]	Inorganic ion transport and metabolism	Biological Process: ethylene-activated signaling pathway (GO:0009873);; Cellular Component: integral component of membrane (GO:0016021);; Molecular Function: metal ion transmembrane transporter activity (GO:0046873);	K14513|0.0e+00|nta:107761491|K14513 ethylene-insensitive protein 2 | (RefSeq) ethylene-insensitive protein 2-like	Ethylene-insensitive protein 2 OS=Arabidopsis thaliana OX=3702 GN=EIN2 PE=1 SV=1	ethylene-insensitive protein 2 [Sesamum indicum]
CH-QTL2.1	gene.SIN_1010992	Location=chr11:13783745 13784092	348	chr11	13783745	13784092	--	--	Biological Process: lipid transport (GO:0006869);; Molecular Function: lipid binding (GO:0008289);	--	Non-specific lipid-transfer protein OS=Helianthus annuus OX=4232 PE=3 SV=1	non-specific lipid-transfer protein-like [Sesamum indicum]
CH-QTL2.1	gene.SIN_1011202	Location=chr11:12583414 12585131	1718	chr11	12583414	12585131	--	--	--	--	--	PREDICTED: uncharacterized protein LOC105952710 [Erythranthe guttata]
CH-QTL2.1	gene.SIN_1011071	Location=chr11:13310301 13317794	7494	chr11	13310301	13317794	--	--	Cellular Component: endoplasmic reticulum (GO:0005783);; Molecular Function: phosphatidylinositol-4-phosphate phosphatase activity (GO:0043812);; Biological Process: phosphatidylinositol dephosphorylation (GO:0046856);	K21797|7.0e-307|sind:105174580|K21797 phosphatidylinositol 4-phosphatase [EC:3.1.3.-] | (RefSeq) phosphoinositide phosphatase SAC8	Phosphoinositide phosphatase SAC8 OS=Arabidopsis thaliana OX=3702 GN=SAC8 PE=2 SV=1	phosphoinositide phosphatase SAC8 [Sesamum indicum]
CH-QTL2.1	gene.SIN_1011228	Location=chr11:12429873 12430534	662	chr11	12429873	12430534	--	--	Cellular Component: integral component of membrane (GO:0016021);	--	--	uncharacterized protein LOC105174427 [Sesamum indicum]
CH-QTL2.1	gene.SIN_1004404	Location=chr11:11865424 11871582	6159	chr11	11865424	11871582	[CE]	--	Cellular Component: cytoplasm (GO:0005737);; Biological Process: L-phenylalanine catabolic process (GO:0006559);; Biological Process: cinnamic acid biosynthetic process (GO:0009800);; Molecular Function: phenylalanine ammonia-lyase activity (GO:0045548);	K10775|0.0e+00|sind:105174307|K10775 phenylalanine ammonia-lyase [EC:4.3.1.24] | (RefSeq) phenylalanine ammonia-lyase	Phenylalanine ammonia-lyase OS=Digitalis lanata OX=49450 PE=2 SV=1	phenylalanine ammonia-lyase [Sesamum indicum]
CH-QTL2.1	gene.SIN_1011134	Location=chr11:12947918 12950850	2933	chr11	12947918	12950850	--	--	Molecular Function: DNA binding (GO:0003677);; Cellular Component: nucleus (GO:0005634);	K09422|1.0e-232|sind:105174515|K09422 transcription factor MYB, plant | (RefSeq) transcription factor MYB1	Transcription factor MYB1 OS=Arabidopsis thaliana OX=3702 GN=MYB1 PE=2 SV=1	transcription factor MYB1 [Sesamum indicum]
CH-QTL2.1	gene.SIN_1011064	Location=chr11:13355179 13356932	1754	chr11	13355179	13356932	--	--	Cellular Component: integral component of membrane (GO:0016021);	K15100|6.8e-170|sind:105174588|K15100 solute carrier family 25 (mitochondrial citrate transporter), member 1 | (RefSeq) mitochondrial succinate-fumarate transporter 1	Mitochondrial succinate-fumarate transporter 1 OS=Arabidopsis thaliana OX=3702 GN=SFC1 PE=2 SV=1	mitochondrial succinate-fumarate transporter 1 [Sesamum indicum]
CH-QTL2.1	gene.SIN_1011165	Location=chr11:12771032 12774193	3162	chr11	12771032	12774193	[T]	Signal transduction mechanisms	Molecular Function: protein kinase activity (GO:0004672);; Molecular Function: ATP binding (GO:0005524);	K23544|8.2e-72|brp:103842861|K23544 serine incorporator 1/3 | (RefSeq) serine incorporator 3	Wall-associated receptor kinase-like 20 OS=Arabidopsis thaliana OX=3702 GN=WAKL20 PE=2 SV=1	wall-associated receptor kinase-like 20 isoform X2 [Sesamum indicum]
CH-QTL2.1	gene.SIN_1004408	Location=chr11:11830286 11831987	1702	chr11	11830286	11831987	[J]	Translation, ribosomal structure and biogenesis	Molecular Function: RNA binding (GO:0003723);	K11294|7.8e-152|sind:105174301|K11294 nucleolin | (RefSeq) 29 kDa ribonucleoprotein A, chloroplastic	29 kDa ribonucleoprotein A, chloroplastic OS=Nicotiana sylvestris OX=4096 PE=2 SV=1	29 kDa ribonucleoprotein A, chloroplastic [Sesamum indicum]
CH-QTL2.1	gene.SIN_1011073	Location=chr11:13303057 13306643	3587	chr11	13303057	13306643	[I]	Lipid transport and metabolism	Molecular Function: acyl-CoA dehydrogenase activity (GO:0003995);; Molecular Function: acyl-CoA oxidase activity (GO:0003997);; Molecular Function: flavin adenine dinucleotide binding (GO:0050660);	K00232|1.2e-250|sind:105174578|K00232 acyl-CoA oxidase [EC:1.3.3.6] | (RefSeq) acyl-coenzyme A oxidase 4, peroxisomal	Acyl-coenzyme A oxidase 4, peroxisomal OS=Arabidopsis thaliana OX=3702 GN=ACX4 PE=1 SV=1	acyl-coenzyme A oxidase 4, peroxisomal [Sesamum indicum]
CH-QTL2.1	gene.SIN_1004380	Location=chr11:12016644 12017156	513	chr11	12016644	12017156	--	--	Molecular Function: phosphatidate phosphatase activity (GO:0008195);; Cellular Component: integral component of membrane (GO:0016021);	K07252|1.3e-93|sind:105174331|K07252 dolichyldiphosphatase [EC:3.6.1.43] | (RefSeq) lipid phosphate phosphatase gamma, chloroplastic-like	Lipid phosphate phosphatase gamma OS=Arabidopsis thaliana OX=3702 GN=LPPG PE=1 SV=1	lipid phosphate phosphatase gamma, chloroplastic-like [Sesamum indicum]
CH-QTL2.1	gene.SIN_1011059	Location=chr11:13387075 13391175	4101	chr11	13387075	13391175	--	--	Molecular Function: kinase activity (GO:0016301);	K10863|0.0e+00|sind:105174593|K10863 aprataxin [EC:3.6.1.70 3.6.1.71 3.6.1.72] | (RefSeq) transcription factor bHLH140 isoform X1	Transcription factor bHLH140 OS=Arabidopsis thaliana OX=3702 GN=BHLH140 PE=3 SV=1	transcription factor bHLH140 isoform X2 [Sesamum indicum]
CH-QTL2.1	gene.SIN_1010991	Location=chr11:13788835 13791252	2418	chr11	13788835	13791252	[R]	General function prediction only	Molecular Function: protein kinase activity (GO:0004672);; Molecular Function: ATP binding (GO:0005524);	K00924|5.8e-50|han:110930730|K00924 kinase [EC:2.7.1.-] | (RefSeq) probable serine/threonine-protein kinase PBL19	Probable serine/threonine-protein kinase PIX7 OS=Arabidopsis thaliana OX=3702 GN=PIX7 PE=1 SV=1	probable serine/threonine-protein kinase PBL11 [Sesamum indicum]
CH-QTL2.1	gene.SIN_1011040	Location=chr11:13494580 13496265	1686	chr11	13494580	13496265	--	--	--	K23877|7.7e-39|oeu:111400864|K23877 xyloglucan O-acetyltransferase | (RefSeq) protein ALTERED XYLOGLUCAN 4-like	Protein trichome birefringence-like 34 OS=Arabidopsis thaliana OX=3702 GN=TBL34 PE=2 SV=2	protein trichome birefringence-like 34 [Sesamum indicum]
CH-QTL2.1	gene.SIN_1011043	Location=chr11:13476409 13477035	627	chr11	13476409	13477035	--	--	Biological Process: response to acid chemical (GO:0001101);; Molecular Function: molecular_function (GO:0003674);; Molecular Function: enzyme inhibitor activity (GO:0004857);; Molecular Function: protein phosphatase inhibitor activity (GO:0004864);; Molecular Function: binding (GO:0005488);; Molecular Function: protein binding (GO:0005515);; Cellular Component: cellular_component (GO:0005575);; C…	K14496|2.3e-116|sind:105174608|K14496 abscisic acid receptor PYR/PYL family | (RefSeq) abscisic acid receptor PYL4	Abscisic acid receptor PYL4 OS=Arabidopsis thaliana OX=3702 GN=PYL4 PE=1 SV=1	abscisic acid receptor PYL4 [Sesamum indicum]
CH-QTL2.1	gene.SIN_1010967	Location=chr11:13945551 13956496	10946	chr11	13945551	13956496	--	--	Cellular Component: histone acetyltransferase complex (GO:0000123);; Biological Process: platelet degranulation (GO:0002576);; Molecular Function: protein binding (GO:0005515);; Cellular Component: cellular_component (GO:0005575);; Cellular Component: extracellular region (GO:0005576);; Cellular Component: intracellular (GO:0005622);; Cellular Component: obsolete cell (GO:0005623);; Cellular Comp…	K22184|6.7e-72|hbr:110667651|K22184 bromodomain-containing protein 9 | (RefSeq) bromodomain-containing protein DDB_G0270170-like isoform X1	Protein PIN-LIKES 6 OS=Arabidopsis thaliana OX=3702 GN=PILS6 PE=2 SV=1	uncharacterized protein LOC105174745 [Sesamum indicum]
CH-QTL2.1	gene.SIN_1011164	Location=chr11:12774526 12777263	2738	chr11	12774526	12777263	--	--	Cellular Component: plasma membrane (GO:0005886);; Cellular Component: integral component of membrane (GO:0016021);	--	CASP-like protein 5B2 OS=Arabidopsis thaliana OX=3702 GN=At3g53850 PE=2 SV=1	CASP-like protein 5B2 isoform X1 [Sesamum indicum]
CH-QTL2.1	gene.SIN_1011081	Location=chr11:13233761 13247815	14055	chr11	13233761	13247815	--	--	--	K06100|0.0e+00|sind:105174569|K06100 symplekin | (RefSeq) symplekin	--	symplekin [Sesamum indicum]
CH-QTL2.1	gene.SIN_1004390	Location=chr11:11945829 11947573	1745	chr11	11945829	11947573	--	--	Molecular Function: SNAP receptor activity (GO:0005484);; Biological Process: intracellular protein transport (GO:0006886);; Cellular Component: integral component of membrane (GO:0016021);	K08506|1.5e-70|sind:105174322|K08506 syntaxin of plants SYP7 | (RefSeq) syntaxin-71-like	Syntaxin-71 OS=Arabidopsis thaliana OX=3702 GN=SYP71 PE=1 SV=1	syntaxin-71-like [Sesamum indicum]
CH-QTL2.1	gene.SIN_1011231	Location=chr11:12418635 12420120	1486	chr11	12418635	12420120	--	--	Molecular Function: actin binding (GO:0003779);; Cellular Component: actin cytoskeleton (GO:0015629);; Biological Process: actin filament depolymerization (GO:0030042);	K05765|6.2e-73|sind:105174424|K05765 cofilin | (RefSeq) actin-depolymerizing factor 1 isoform X1	Actin-depolymerizing factor 1 OS=Petunia hybrida OX=4102 GN=ADF1 PE=2 SV=1	actin-depolymerizing factor 1 isoform X2 [Sesamum indicum]
CH-QTL2.1	gene.SIN_1011199	Location=chr11:12599871 12602030	2160	chr11	12599871	12602030	--	--	Cellular Component: extracellular region (GO:0005576);; Cellular Component: cell wall (GO:0005618);; Biological Process: plant-type cell wall organization (GO:0009664);; Cellular Component: membrane (GO:0016020);	K20628|7.5e-104|gmx:100807183|K20628 expansin | (RefSeq) expansin-A8	Expansin-A6 OS=Arabidopsis thaliana OX=3702 GN=EXPA6 PE=2 SV=2	expansin-A6 [Sesamum indicum]
CH-QTL2.1	gene.SIN_1011014	Location=chr11:13650146 13653738	3593	chr11	13650146	13653738	[E]	Amino acid transport and metabolism	Molecular Function: alanine-glyoxylate transaminase activity (GO:0008453);; Molecular Function: pyridoxal phosphate binding (GO:0030170);	K00827|6.2e-282|sind:105174636|K00827 alanine-glyoxylate transaminase / (R)-3-amino-2-methylpropionate-pyruvate transaminase [EC:2.6.1.44 2.6.1.40] | (RefSeq) alanine--glyoxylate aminotransferase 2 homolog 3, mitochondrial	Alanine--glyoxylate aminotransferase 2 homolog 3, mitochondrial OS=Arabidopsis thaliana OX=3702 GN=At3g08860 PE=2 SV=1	alanine--glyoxylate aminotransferase 2 homolog 3, mitochondrial [Sesamum indicum]
CH-QTL2.1	gene.SIN_1011110	Location=chr11:13062769 13065797	3029	chr11	13062769	13065797	--	--	--	K02470|5.5e-40|bna:106372518|K02470 DNA gyrase subunit B [EC:5.6.2.2] | (RefSeq) DNA gyrase subunit B-like isoform X2	AT-rich interactive domain-containing protein 1 OS=Arabidopsis thaliana OX=3702 GN=ARID1 PE=2 SV=1	uncharacterized protein LOC105174537 isoform X1 [Sesamum indicum]
CH-QTL2.1	gene.SIN_1011107	Location=chr11:13076427 13078497	2071	chr11	13076427	13078497	[E]	Amino acid transport and metabolism	Molecular Function: peptide:proton symporter activity (GO:0015333);; Cellular Component: integral component of membrane (GO:0016021);; Molecular Function: oligopeptide transmembrane transporter activity (GO:0035673);; Molecular Function: peptide transmembrane transporter activity (GO:1904680);	K14638|0.0e+00|sind:105174539|K14638 solute carrier family 15 (peptide/histidine transporter), member 3/4 | (RefSeq) LOW QUALITY PROTEIN: uncharacterized protein LOC105174539	Protein NRT1/ PTR FAMILY 8.1 OS=Arabidopsis thaliana OX=3702 GN=NPF8.1 PE=1 SV=1	LOW QUALITY PROTEIN: uncharacterized protein LOC105174539 [Sesamum indicum]
CH-QTL2.1	gene.SIN_1011219	Location=chr11:12492440 12495810	3371	chr11	12492440	12495810	--	--	--	--	--	uncharacterized protein LOC105174437 [Sesamum indicum]
CH-QTL2.1	gene.SIN_1011123	Location=chr11:12995752 12996290	539	chr11	12995752	12996290	--	--	Molecular Function: structural constituent of ribosome (GO:0003735);; Cellular Component: ribosome (GO:0005840);; Biological Process: translation (GO:0006412);	K02917|1.1e-59|sind:105174526|K02917 large subunit ribosomal protein L35Ae | (RefSeq) 60S ribosomal protein L35a-3-like	60S ribosomal protein L35a-3 OS=Arabidopsis thaliana OX=3702 GN=RPL35AC PE=3 SV=1	60S ribosomal protein L35a-3-like [Sesamum indicum]
CH-QTL2.1	gene.SIN_1004376	Location=chr11:12033607 12037055	3449	chr11	12033607	12037055	--	--	Biological Process: microtubule cytoskeleton organization (GO:0000226);; Cellular Component: cellular_component (GO:0005575);; Cellular Component: intracellular (GO:0005622);; Cellular Component: obsolete cell (GO:0005623);; Cellular Component: nucleus (GO:0005634);; Cellular Component: cytoplasm (GO:0005737);; Cellular Component: cytoskeleton (GO:0005856);; Cellular Component: microtubule (GO:00…	--	Interactor of constitutive active ROPs 2, chloroplastic OS=Arabidopsis thaliana OX=3702 GN=ICR2 PE=1 SV=1	interactor of constitutive active ROPs 2, chloroplastic isoform X1 [Sesamum indicum]
CH-QTL2.1	gene.SIN_1011102	Location=chr11:13106229 13116138	9910	chr11	13106229	13116138	--	--	Cellular Component: membrane (GO:0016020);; Cellular Component: integral component of membrane (GO:0016021);; Molecular Function: transmembrane transporter activity (GO:0022857);; Biological Process: protein homooligomerization (GO:0051260);; Biological Process: transmembrane transport (GO:0055085);	K14638|0.0e+00|sind:105174545|K14638 solute carrier family 15 (peptide/histidine transporter), member 3/4 | (RefSeq) protein NRT1/ PTR FAMILY 5.5 isoform X1	Protein NRT1/ PTR FAMILY 5.5 OS=Arabidopsis thaliana OX=3702 GN=NPF5.5 PE=2 SV=1	protein NRT1/ PTR FAMILY 5.5 isoform X1 [Sesamum indicum]
CH-QTL2.1	gene.SIN_1004366	Location=chr11:12090398 12093864	3467	chr11	12090398	12093864	[L]	Replication, recombination and repair	Molecular Function: nucleic acid binding (GO:0003676);; Molecular Function: helicase activity (GO:0004386);; Molecular Function: ATP binding (GO:0005524);	K12811|0.0e+00|sind:105174347|K12811 ATP-dependent RNA helicase DDX46/PRP5 [EC:3.6.4.13] | (RefSeq) LOW QUALITY PROTEIN: DEAD-box ATP-dependent RNA helicase 42	DEAD-box ATP-dependent RNA helicase 42 OS=Arabidopsis thaliana OX=3702 GN=RH42 PE=1 SV=2	LOW QUALITY PROTEIN: DEAD-box ATP-dependent RNA helicase 42 [Sesamum indicum]
CH-QTL2.1	gene.SIN_1011041	Location=chr11:13490578 13493781	3204	chr11	13490578	13493781	--	--	Cellular Component: integral component of membrane (GO:0016021);	K23877|1.7e-44|mtr:MTR_5g035150|K23877 xyloglucan O-acetyltransferase | (RefSeq) Pmr5/Cas1p GDSL/SGNH-like acyl-esterase family protein	Protein trichome birefringence-like 34 OS=Arabidopsis thaliana OX=3702 GN=TBL34 PE=2 SV=2	protein trichome birefringence-like 34 [Sesamum indicum]
CH-QTL2.1	gene.SIN_1011005	Location=chr11:13708354 13712605	4252	chr11	13708354	13712605	[L]	Replication, recombination and repair	Molecular Function: ubiquitin-protein transferase activity (GO:0004842);; Cellular Component: nucleus (GO:0005634);; Cellular Component: cytoplasm (GO:0005737);	K09561|1.4e-08|gra:105803330|K09561 STIP1 homology and U-box containing protein 1 [EC:2.3.2.27] | (RefSeq) E3 ubiquitin-protein ligase CHIP-like	U-box domain-containing protein 16 OS=Arabidopsis thaliana OX=3702 GN=PUB16 PE=2 SV=1	U-box domain-containing protein 16 [Sesamum indicum]
CH-QTL2.1	gene.SIN_1011252	Location=chr11:12296468 12303462	6995	chr11	12296468	12303462	--	--	--	--	--	uncharacterized protein LOC105174401 isoform X1 [Sesamum indicum]
CH-QTL2.1	gene.SIN_1011044	Location=chr11:13471543 13473489	1947	chr11	13471543	13473489	[P]	Inorganic ion transport and metabolism	Molecular Function: ferroxidase activity (GO:0004322);; Biological Process: iron ion transport (GO:0006826);; Biological Process: cellular iron ion homeostasis (GO:0006879);; Molecular Function: ferric iron binding (GO:0008199);	K00522|3.7e-135|sind:105174607|K00522 ferritin heavy chain [EC:1.16.3.2] | (RefSeq) ferritin-3, chloroplastic	Ferritin-3, chloroplastic OS=Glycine max OX=3847 PE=2 SV=1	ferritin-3, chloroplastic [Sesamum indicum]
CH-QTL2.1	gene.SIN_1011099	Location=chr11:13137732 13141961	4230	chr11	13137732	13141961	--	--	Cellular Component: integral component of membrane (GO:0016021);	K13946|2.6e-288|sind:105174548|K13946 auxin influx carrier (AUX1 LAX family) | (RefSeq) auxin transporter-like protein 2	Auxin transporter-like protein 2 OS=Medicago truncatula OX=3880 GN=LAX2 PE=2 SV=1	auxin transporter-like protein 2 [Sesamum indicum]
CH-QTL2.1	gene.SIN_1011056	Location=chr11:13412577 13414356	1780	chr11	13412577	13414356	[R]	General function prediction only	--	--	--	uncharacterized protein LOC105174597 [Sesamum indicum]
CH-QTL2.1	gene.SIN_1011135	Location=chr11:12941465 12944443	2979	chr11	12941465	12944443	--	--	Molecular Function: zinc ion binding (GO:0008270);; Cellular Component: integral component of membrane (GO:0016021);	--	--	uncharacterized protein LOC105174514 [Sesamum indicum]
CH-QTL2.1	gene.SIN_1011117	Location=chr11:13018979 13023125	4147	chr11	13018979	13023125	[I]	Lipid transport and metabolism	Molecular Function: acetyl-CoA carboxylase activity (GO:0003989);; Biological Process: fatty acid biosynthetic process (GO:0006633);; Cellular Component: acetyl-CoA carboxylase complex (GO:0009317);	K01962|0.0e+00|sind:105174533|K01962 acetyl-CoA carboxylase carboxyl transferase subunit alpha [EC:6.4.1.2 2.1.3.15] | (RefSeq) acetyl-coenzyme A carboxylase carboxyl transferase subunit alpha, chloroplastic	Acetyl-coenzyme A carboxylase carboxyl transferase subunit alpha, chloroplastic OS=Arabidopsis thaliana OX=3702 GN=CAC3 PE=1 SV=1	acetyl-coenzyme A carboxylase carboxyl transferase subunit alpha, chloroplastic [Sesamum indicum]
CH-QTL2.1	gene.SIN_1011096	Location=chr11:13148815 13153661	4847	chr11	13148815	13153661	--	--	Molecular Function: RNA binding (GO:0003723);; Molecular Function: RNA polymerase II CTD heptapeptide repeat phosphatase activity (GO:0008420);; Biological Process: dephosphorylation of RNA polymerase II C-terminal domain (GO:0070940);	K18998|0.0e+00|sind:105174550|K18998 RNA polymerase II C-terminal domain phosphatase-like 1/2 [EC:3.1.3.16] | (RefSeq) RNA polymerase II C-terminal domain phosphatase-like 2 isoform X2	RNA polymerase II C-terminal domain phosphatase-like 2 OS=Arabidopsis thaliana OX=3702 GN=CPL2 PE=1 SV=3	RNA polymerase II C-terminal domain phosphatase-like 2 isoform X2 [Sesamum indicum]
CH-QTL2.1	gene.SIN_1011177	Location=chr11:12703796 12707010	3215	chr11	12703796	12707010	--	--	--	K23335|3.7e-125|sind:105174472|K23335 glucose-induced degradation protein 4 | (RefSeq) glucose-induced degradation protein 4 homolog	--	glucose-induced degradation protein 4 homolog [Sesamum indicum]
CH-QTL2.1	gene.SIN_1011274	Location=chr11:12217141 12218798	1658	chr11	12217141	12218798	--	--	--	--	Dirigent protein 17 OS=Arabidopsis thaliana OX=3702 GN=DIR17 PE=2 SV=1	dirigent protein 17-like [Sesamum indicum]
CH-QTL2.1	gene.SIN_1011152	Location=chr11:12848288 12850318	2031	chr11	12848288	12850318	[S]	Function unknown	Molecular Function: galactose oxidase activity (GO:0045480);	--	Aldehyde oxidase GLOX OS=Vitis pseudoreticulata OX=231512 GN=GLOX PE=2 SV=1	aldehyde oxidase GLOX [Sesamum indicum]
CH-QTL2.1	gene.SIN_1011198	Location=chr11:12606687 12613850	7164	chr11	12606687	12613850	[K]	Transcription	Molecular Function: RNA binding (GO:0003723);; Molecular Function: ribonuclease activity (GO:0004540);	K01147|0.0e+00|sind:105174453|K01147 exoribonuclease II [EC:3.1.13.1] | (RefSeq) ribonuclease II, chloroplastic/mitochondrial	Ribonuclease II, chloroplastic/mitochondrial OS=Arabidopsis thaliana OX=3702 GN=RNR1 PE=2 SV=1	ribonuclease II, chloroplastic/mitochondrial [Sesamum indicum]
CH-QTL2.1	gene.SIN_1011239	Location=chr11:12387775 12388142	368	chr11	12387775	12388142	--	--	Cellular Component: nucleosome (GO:0000786);; Molecular Function: DNA binding (GO:0003677);; Cellular Component: nucleus (GO:0005634);; Molecular Function: protein heterodimerization activity (GO:0046982);	K11252|8.3e-27|sind:105174422|K11252 histone H2B | (RefSeq) histone H2B.9	Histone H2B.9 OS=Arabidopsis thaliana OX=3702 GN=At5g02570 PE=1 SV=3	histone H2B.9 [Sesamum indicum]
CH-QTL2.1	gene.SIN_1010985	Location=chr11:13810188 13814424	4237	chr11	13810188	13814424	[T]	Signal transduction mechanisms	Molecular Function: protein serine/threonine kinase activity (GO:0004674);; Molecular Function: ATP binding (GO:0005524);; Cellular Component: integral component of membrane (GO:0016021);	K13418|6.1e-50|cmo:103494393|K13418 somatic embryogenesis receptor kinase 1 [EC:2.7.10.1 2.7.11.1] | (RefSeq) somatic embryogenesis receptor kinase 2-like	Leucine-rich repeat receptor-like protein kinase PXC2 OS=Arabidopsis thaliana OX=3702 GN=PXC2 PE=1 SV=1	probable LRR receptor-like serine/threonine-protein kinase IRK isoform X1 [Sesamum indicum]
CH-QTL2.1	gene.SIN_1011053	Location=chr11:13424502 13426157	1656	chr11	13424502	13426157	--	--	Molecular Function: DNA binding (GO:0003677);; Cellular Component: nucleus (GO:0005634);	K14491|4.6e-06|bna:106417794|K14491 two-component response regulator ARR-B family | (RefSeq) two-component response regulator ARR18	Putative Myb family transcription factor At1g14600 OS=Arabidopsis thaliana OX=3702 GN=At1g14600 PE=2 SV=2	uncharacterized protein LOC105174731 [Sesamum indicum]
CH-QTL2.1	gene.SIN_1011051	Location=chr11:13438132 13442011	3880	chr11	13438132	13442011	--	--	Cellular Component: nucleus (GO:0005634);; Biological Process: protein import into nucleus (GO:0006606);; Molecular Function: Ran GTPase binding (GO:0008536);	K14293|0.0e+00|sind:105174601|K14293 importin subunit beta-1 | (RefSeq) importin subunit beta-1-like	Importin subunit beta-1 OS=Arabidopsis thaliana OX=3702 GN=KPNB1 PE=1 SV=1	importin subunit beta-1-like [Sesamum indicum]
CH-QTL2.1	gene.SIN_1011232	Location=chr11:12414589 12414819	231	chr11	12414589	12414819	--	--	--	--	--	hypothetical protein CDL12_16206 [Handroanthus impetiginosus]
CH-QTL2.1	gene.SIN_1011212	Location=chr11:12526517 12529756	3240	chr11	12526517	12529756	[T]	Signal transduction mechanisms	Cellular Component: proteasome complex (GO:0000502);	K19044|5.6e-128|obr:102716869|K19044 E3 ubiquitin-protein ligase XBAT32/33 [EC:2.3.2.27] | (RefSeq) E3 ubiquitin-protein ligase XB3	Putative E3 ubiquitin-protein ligase XBAT31 OS=Arabidopsis thaliana OX=3702 GN=XBAT31 PE=2 SV=1	putative E3 ubiquitin-protein ligase XBAT31 [Sesamum indicum]
CH-QTL2.1	gene.SIN_1010977	Location=chr11:13856739 13858837	2099	chr11	13856739	13858837	[G]	Carbohydrate transport and metabolism	Biological Process: carbohydrate metabolic process (GO:0005975);; Molecular Function: mannan endo-1,4-beta-mannosidase activity (GO:0016985);	K19355|6.4e-287|sind:105174678|K19355 mannan endo-1,4-beta-mannosidase [EC:3.2.1.78] | (RefSeq) mannan endo-1,4-beta-mannosidase 6 isoform X1	Mannan endo-1,4-beta-mannosidase 6 OS=Arabidopsis thaliana OX=3702 GN=MAN6 PE=2 SV=1	mannan endo-1,4-beta-mannosidase 6 isoform X1 [Sesamum indicum]
CH-QTL2.1	gene.SIN_1011013	Location=chr11:13658624 13660097	1474	chr11	13658624	13660097	--	--	Cellular Component: integral component of membrane (GO:0016021);; Biological Process: recognition of pollen (GO:0048544);	K13420|3.3e-14|mesc:110601988|K13420 LRR receptor-like serine/threonine-protein kinase FLS2 [EC:2.7.11.1] | (RefSeq) LRR receptor-like serine/threonine-protein kinase FLS2	G-type lectin S-receptor-like serine/threonine-protein kinase At5g35370 OS=Arabidopsis thaliana OX=3702 GN=At5g35370 PE=2 SV=2	PAN domain-containing protein At5g03700 [Sesamum indicum]
CH-QTL2.1	gene.SIN_1011024	Location=chr11:13572640 13573677	1038	chr11	13572640	13573677	--	--	Cellular Component: plasma membrane (GO:0005886);; Cellular Component: integral component of membrane (GO:0016021);	--	CASP-like protein 4B1 OS=Arabidopsis lyrata subsp. lyrata OX=81972 GN=ARALYDRAFT_321547 PE=3 SV=1	CASP-like protein 4B1 [Sesamum indicum]
CH-QTL2.1	gene.SIN_1010973	Location=chr11:13897522 13900022	2501	chr11	13897522	13900022	--	--	Molecular Function: protein binding (GO:0005515);	--	BTB/POZ domain-containing protein At3g08570 OS=Arabidopsis thaliana OX=3702 GN=At3g08570 PE=2 SV=2	BTB/POZ domain-containing protein At3g08570 isoform X1 [Sesamum indicum]
CH-QTL2.1	gene.SIN_1011126	Location=chr11:12980881 12981942	1062	chr11	12980881	12981942	[Q]	Secondary metabolites biosynthesis, transport and catabolism	Cellular Component: integral component of membrane (GO:0016021);; Molecular Function: carbohydrate binding (GO:0030246);	--	L-type lectin-domain containing receptor kinase VIII.2 OS=Arabidopsis thaliana OX=3702 GN=LECRK82 PE=2 SV=1	L-type lectin-domain containing receptor kinase VIII.2-like [Sesamum indicum]
CH-QTL2.1	gene.SIN_1011080	Location=chr11:13248960 13257505	8546	chr11	13248960	13257505	[O]	Posttranslational modification, protein turnover, chaperones	Biological Process: protein folding (GO:0006457);; Molecular Function: unfolded protein binding (GO:0051082);	K09510|3.0e-191|sind:105174570|K09510 DnaJ homolog subfamily B member 4 | (RefSeq) dnaJ protein homolog 1 isoform X2	DnaJ protein homolog OS=Cucumis sativus OX=3659 GN=DNAJ1 PE=2 SV=1	dnaJ protein homolog 1 isoform X1 [Sesamum indicum]
CH-QTL2.1	gene.SIN_1011265	Location=chr11:12243816 12245739	1924	chr11	12243816	12245739	--	--	Cellular Component: integral component of membrane (GO:0016021);	K22985|4.4e-242|sind:105174390|K22985 G protein-coupled receptor 107 | (RefSeq) protein GPR107	Protein CANDIDATE G-PROTEIN COUPLED RECEPTOR 7 OS=Arabidopsis thaliana OX=3702 GN=CAND7 PE=2 SV=1	protein GPR107 [Sesamum indicum]
CH-QTL2.1	gene.SIN_1004426	Location=chr11:11685091 11687317	2227	chr11	11685091	11687317	--	--	Molecular Function: UDP-glycosyltransferase activity (GO:0008194);	K00927|1.2e-126|ini:109182250|K00927 phosphoglycerate kinase [EC:2.7.2.3] | (RefSeq) uncharacterized LOC109182250	UDP-glycosyltransferase 86A1 OS=Arabidopsis thaliana OX=3702 GN=UGT86A1 PE=2 SV=1	UDP-glycosyltransferase 86A1-like [Sesamum indicum]
CH-QTL2.1	gene.SIN_1011229	Location=chr11:12425768 12428898	3131	chr11	12425768	12428898	--	--	Cellular Component: integral component of membrane (GO:0016021);	--	UNC93-like protein 3 OS=Arabidopsis thaliana OX=3702 GN=At3g09470 PE=2 SV=1	UNC93-like protein 3 [Sesamum indicum]
CH-QTL2.1	gene.SIN_1011106	Location=chr11:13082050 13084775	2726	chr11	13082050	13084775	[DPM]	--	Molecular Function: ferroxidase activity (GO:0004322);; Molecular Function: copper ion binding (GO:0005507);; Cellular Component: plasma membrane (GO:0005886);; Biological Process: iron ion transport (GO:0006826);; Biological Process: lignin catabolic process (GO:0046274);; Cellular Component: apoplast (GO:0048046);; Molecular Function: hydroquinone:oxygen oxidoreductase activity (GO:0052716);; B…	K05909|0.0e+00|sind:105174540|K05909 laccase [EC:1.10.3.2] | (RefSeq) laccase-4	Laccase-4 OS=Arabidopsis thaliana OX=3702 GN=IRX12 PE=2 SV=2	laccase-4 [Sesamum indicum]
CH-QTL2.1	gene.SIN_1011273	Location=chr11:12219635 12221404	1770	chr11	12219635	12221404	--	--	Cellular Component: Ino80 complex (GO:0031011);	K11671|2.5e-85|dcr:108221994|K11671 nuclear factor related to kappa-B-binding protein | (RefSeq) uncharacterized protein LOC108221994 isoform X1	--	uncharacterized protein LOC105174384 [Sesamum indicum]
CH-QTL2.1	gene.SIN_1011280	Location=chr11:12193162 12195374	2213	chr11	12193162	12195374	--	--	Molecular Function: glutathione transferase activity (GO:0004364);	K00799|4.2e-147|sind:105174379|K00799 glutathione S-transferase [EC:2.5.1.18] | (RefSeq) glutathione S-transferase L3-like	Glutathione S-transferase L1 OS=Arabidopsis thaliana OX=3702 GN=GSTL1 PE=2 SV=1	glutathione S-transferase L3-like [Sesamum indicum]
CH-QTL2.1	gene.SIN_1011093	Location=chr11:13167658 13169564	1907	chr11	13167658	13169564	--	--	Cellular Component: photosystem I (GO:0009522);; Cellular Component: photosystem II (GO:0009523);; Cellular Component: chloroplast thylakoid membrane (GO:0009535);; Biological Process: photosynthesis, light harvesting (GO:0009765);; Cellular Component: integral component of membrane (GO:0016021);; Molecular Function: chlorophyll binding (GO:0016168);; Biological Process: protein-chromophore linka…	K08915|2.7e-163|sind:105174728|K08915 light-harvesting complex II chlorophyll a/b binding protein 4 | (RefSeq) chlorophyll a-b binding protein CP29.1, chloroplastic	Chlorophyll a-b binding protein CP29.1, chloroplastic OS=Arabidopsis thaliana OX=3702 GN=LHCB4.1 PE=1 SV=1	chlorophyll a-b binding protein CP29.1, chloroplastic [Sesamum indicum]
CH-QTL2.1	gene.SIN_1011269	Location=chr11:12228350 12231007	2658	chr11	12228350	12231007	--	--	Molecular Function: RNA binding (GO:0003723);; Molecular Function: zinc ion binding (GO:0008270);	K12896|1.4e-118|sind:105174388|K12896 splicing factor, arginine/serine-rich 7 | (RefSeq) serine/arginine-rich splicing factor RS2Z32-like	Serine/arginine-rich splicing factor RS2Z33 OS=Arabidopsis thaliana OX=3702 GN=RS2Z33 PE=1 SV=1	serine/arginine-rich splicing factor RS2Z32-like [Sesamum indicum]
CH-QTL2.1	gene.SIN_1010974	Location=chr11:13896439 13897369	931	chr11	13896439	13897369	[R]	General function prediction only	Molecular Function: acid phosphatase activity (GO:0003993);	K20728|1.8e-41|thj:104814965|K20728 vegetative storage protein 2 | (RefSeq) vegetative storage protein 2-like	Acid phosphatase 1 OS=Solanum lycopersicum OX=4081 GN=APS1 PE=2 SV=1	acid phosphatase 1 [Sesamum indicum]
CH-QTL2.1	gene.SIN_1011182	Location=chr11:12688545 12689519	975	chr11	12688545	12689519	--	--	Cellular Component: integral component of membrane (GO:0016021);	--	--	uncharacterized protein LOC105174470 [Sesamum indicum]
CH-QTL2.1	gene.SIN_1004391	Location=chr11:11944566 11945371	806	chr11	11944566	11945371	--	--	Molecular Function: SNAP receptor activity (GO:0005484);; Biological Process: intracellular protein transport (GO:0006886);; Cellular Component: integral component of membrane (GO:0016021);	K08506|2.5e-30|mesc:110620119|K08506 syntaxin of plants SYP7 | (RefSeq) syntaxin-71-like isoform X1	Syntaxin-71 OS=Arabidopsis thaliana OX=3702 GN=SYP71 PE=1 SV=1	Syntaxin-71 [Vitis vinifera]
CH-QTL2.1	gene.SIN_1011195	Location=chr11:12623600 12624718	1119	chr11	12623600	12624718	[M]	Cell wall/membrane/envelope biogenesis	--	K08998|1.2e-88|sind:105174455|K08998 uncharacterized protein | (RefSeq) UPF0161 protein At3g09310 isoform X2	UPF0161 protein At3g09310 OS=Arabidopsis thaliana OX=3702 GN=At3g09310 PE=2 SV=2	UPF0161 protein At3g09310 isoform X1 [Sesamum indicum]
CH-QTL2.1	gene.SIN_1011148	Location=chr11:12867015 12872025	5011	chr11	12867015	12872025	--	--	Cellular Component: proteasome complex (GO:0000502);	K06700|5.2e-156|sind:105174501|K06700 proteasome inhibitor subunit 1 (PI31) | (RefSeq) probable proteasome inhibitor	Probable proteasome inhibitor OS=Arabidopsis thaliana OX=3702 GN=At3g53970 PE=1 SV=1	probable proteasome inhibitor [Sesamum indicum]
CH-QTL2.1	gene.SIN_1004392	Location=chr11:11936004 11939194	3191	chr11	11936004	11939194	--	--	Molecular Function: DNA-binding transcription factor activity (GO:0003700);; Molecular Function: metal ion binding (GO:0046872);	K12309|4.6e-87|lja:Lj3g3v0323160.1|K12309 beta-galactosidase [EC:3.2.1.23] | (RefSeq) Lj3g3v0323160.1; -	Zinc finger protein JACKDAW OS=Arabidopsis thaliana OX=3702 GN=JKD PE=1 SV=1	protein indeterminate-domain 9 [Sesamum indicum]
CH-QTL2.1	gene.SIN_1011060	Location=chr11:13382935 13386750	3816	chr11	13382935	13386750	[GHR]	--	Molecular Function: magnesium ion binding (GO:0000287);; Molecular Function: pyruvate decarboxylase activity (GO:0004737);; Molecular Function: thiamine pyrophosphate binding (GO:0030976);	K01568|0.0e+00|sind:105174592|K01568 pyruvate decarboxylase [EC:4.1.1.1] | (RefSeq) pyruvate decarboxylase 1	Pyruvate decarboxylase 2 OS=Arabidopsis thaliana OX=3702 GN=PDC2 PE=2 SV=1	pyruvate decarboxylase 1 [Sesamum indicum]
CH-QTL2.1	gene.SIN_1011190	Location=chr11:12655012 12657291	2280	chr11	12655012	12657291	[DPM]	--	Molecular Function: copper ion binding (GO:0005507);; Biological Process: lignin catabolic process (GO:0046274);; Cellular Component: apoplast (GO:0048046);; Molecular Function: hydroquinone:oxygen oxidoreductase activity (GO:0052716);	K05909|0.0e+00|sind:105174713|K05909 laccase [EC:1.10.3.2] | (RefSeq) laccase-17-like	Laccase-17 OS=Arabidopsis thaliana OX=3702 GN=LAC17 PE=2 SV=1	laccase-17-like [Sesamum indicum]
CH-QTL2.1	gene.SIN_1011285	Location=chr11:12165756 12171415	5660	chr11	12165756	12171415	[T]	Signal transduction mechanisms	Biological Process: phosphorelay signal transduction system (GO:0000160);; Cellular Component: nucleus (GO:0005634);	K12129|0.0e+00|sind:105174372|K12129 pseudo-response regulator 7 | (RefSeq) two-component response regulator-like APRR3	Two-component response regulator-like APRR7 OS=Arabidopsis thaliana OX=3702 GN=APRR7 PE=1 SV=1	two-component response regulator-like APRR3 [Sesamum indicum]
CH-QTL2.1	gene.SIN_1011026	Location=chr11:13562243 13564576	2334	chr11	13562243	13564576	--	--	Molecular Function: methyltransferase activity (GO:0008168);; Cellular Component: integral component of membrane (GO:0016021);	--	--	uncharacterized protein LOC105174622 [Sesamum indicum]
CH-QTL2.1	gene.SIN_1011128	Location=chr11:12972187 12974541	2355	chr11	12972187	12974541	--	--	--	--	--	uncharacterized protein LOC105174521 [Sesamum indicum]
CH-QTL2.1	gene.SIN_1011136	Location=chr11:12933646 12937546	3901	chr11	12933646	12937546	[T]	Signal transduction mechanisms	Molecular Function: protein serine/threonine kinase activity (GO:0004674);; Molecular Function: ATP binding (GO:0005524);	K14500|1.1e-217|egu:105059035|K14500 BR-signaling kinase [EC:2.7.11.1] | (RefSeq) probable serine/threonine-protein kinase At5g41260 isoform X1	Serine/threonine-protein kinase BSK5 OS=Arabidopsis thaliana OX=3702 GN=BSK5 PE=1 SV=1	probable serine/threonine-protein kinase BSK3 isoform X1 [Sesamum indicum]
CH-QTL2.1	gene.SIN_1011279	Location=chr11:12196536 12202471	5936	chr11	12196536	12202471	[P]	Inorganic ion transport and metabolism	Cellular Component: integral component of membrane (GO:0016021);	K05794|7.1e-39|ccaj:109794752|K05794 tellurite resistance protein TerC | (RefSeq) uncharacterized protein LOC109794752	Thylakoid membrane protein TERC, chloroplastic OS=Arabidopsis thaliana OX=3702 GN=TERC PE=1 SV=1	thylakoid membrane protein TERC, chloroplastic isoform X1 [Sesamum indicum]
CH-QTL2.1	gene.SIN_1011008	Location=chr11:13685262 13688703	3442	chr11	13685262	13688703	--	--	Cellular Component: cellular_component (GO:0005575);; Cellular Component: intracellular (GO:0005622);; Cellular Component: obsolete cell (GO:0005623);; Cellular Component: cytoplasm (GO:0005737);; Cellular Component: cytosol (GO:0005829);; Biological Process: organelle organization (GO:0006996);; Biological Process: biological_process (GO:0008150);; Biological Process: plastid organization (GO:00…	--	WEB family protein At2g38370 OS=Arabidopsis thaliana OX=3702 GN=At2g38370 PE=2 SV=1	WEB family protein At2g38370 [Sesamum indicum]
CH-QTL2.1	gene.SIN_1011163	Location=chr11:12779438 12781625	2188	chr11	12779438	12781625	[Q]	Secondary metabolites biosynthesis, transport and catabolism	Molecular Function: 5alpha-androstane-3beta,17beta-diol dehydrogenase activity (GO:0047024);	K00002|4.7e-185|sind:105174486|K00002 alcohol dehydrogenase (NADP+) [EC:1.1.1.2] | (RefSeq) aldo-keto reductase family 4 member C9	NADPH-dependent aldo-keto reductase, chloroplastic OS=Arabidopsis thaliana OX=3702 GN=AKR4C9 PE=1 SV=1	aldo-keto reductase family 4 member C9 [Sesamum indicum]
CH-QTL2.1	gene.SIN_1004435	Location=chr11:11649018 11649765	748	chr11	11649018	11649765	--	--	Molecular Function: UDP-glycosyltransferase activity (GO:0008194);; Cellular Component: intracellular membrane-bounded organelle (GO:0043231);	K00927|2.2e-48|ini:109182250|K00927 phosphoglycerate kinase [EC:2.7.2.3] | (RefSeq) uncharacterized LOC109182250	UDP-glycosyltransferase 86A1 OS=Arabidopsis thaliana OX=3702 GN=UGT86A1 PE=2 SV=1	UDP-glycosyltransferase 86A1-like [Sesamum indicum]
CH-QTL2.1	gene.SIN_1011088	Location=chr11:13190167 13194458	4292	chr11	13190167	13194458	--	--	Molecular Function: ATP transmembrane transporter activity (GO:0005347);; Cellular Component: integral component of membrane (GO:0016021);; Cellular Component: thylakoid membrane (GO:0042651);	K14684|5.5e-212|sind:105174558|K14684 solute carrier family 25 (mitochondrial phosphate transporter), member 23/24/25/41 | (RefSeq) probable envelope ADP,ATP carrier protein, chloroplastic	Thylakoid ADP,ATP carrier protein, chloroplastic OS=Arabidopsis thaliana OX=3702 GN=TAAC PE=1 SV=1	probable envelope ADP,ATP carrier protein, chloroplastic [Sesamum indicum]
CH-QTL2.1	gene.SIN_1011055	Location=chr11:13415141 13417510	2370	chr11	13415141	13417510	--	--	Molecular Function: chaperone binding (GO:0051087);	--	BAG family molecular chaperone regulator 4 OS=Arabidopsis thaliana OX=3702 GN=BAG4 PE=1 SV=1	BAG family molecular chaperone regulator 4 [Sesamum indicum]
CH-QTL2.1	gene.SIN_1011247	Location=chr11:12328397 12329959	1563	chr11	12328397	12329959	--	--	Molecular Function: molecular_function (GO:0003674);; Molecular Function: nucleic acid binding (GO:0003676);; Molecular Function: RNA binding (GO:0003723);; Molecular Function: catalytic activity (GO:0003824);; Molecular Function: nuclease activity (GO:0004518);; Molecular Function: endonuclease activity (GO:0004519);; Molecular Function: binding (GO:0005488);; Cellular Component: cellular_compon…	K15271|1.1e-69|sly:101251951|K15271 ATP-dependent DNA helicase HFM1/MER3 [EC:3.6.4.12] | (RefSeq) DExH-box ATP-dependent RNA helicase DExH17	Pentatricopeptide repeat-containing protein At5g42450, mitochondrial OS=Arabidopsis thaliana OX=3702 GN=PCMP-E102 PE=2 SV=1	pentatricopeptide repeat-containing protein At5g42450, mitochondrial isoform X1 [Sesamum indicum]
CH-QTL2.1	gene.SIN_1011154	Location=chr11:12835993 12839695	3703	chr11	12835993	12839695	--	--	Molecular Function: ATP transmembrane transporter activity (GO:0005347);; Cellular Component: integral component of membrane (GO:0016021);	K14684|4.4e-181|sind:105174496|K14684 solute carrier family 25 (mitochondrial phosphate transporter), member 23/24/25/41 | (RefSeq) mitochondrial substrate carrier family protein B-like isoform X1	Mitochondrial adenine nucleotide transporter ADNT1 OS=Arabidopsis thaliana OX=3702 GN=ADNT1 PE=1 SV=1	mitochondrial substrate carrier family protein B-like isoform X1 [Sesamum indicum]
CH-QTL2.1	gene.SIN_1011143	Location=chr11:12894928 12898264	3337	chr11	12894928	12898264	--	--	--	--	--	uncharacterized protein LOC105174506 [Sesamum indicum]
CH-QTL2.1	gene.SIN_1011221	Location=chr11:12483503 12485642	2140	chr11	12483503	12485642	--	--	--	--	--	uncharacterized protein LOC111410875 isoform X1 [Olea europaea var. sylvestris]
CH-QTL2.1	gene.SIN_1004417	Location=chr11:11768922 11769723	802	chr11	11768922	11769723	--	--	Biological Process: response to auxin (GO:0009733);	K14488|1.1e-47|vvi:100253355|K14488 SAUR family protein | (RefSeq) indole-3-acetic acid-induced protein ARG7-like	Auxin-induced protein X10A OS=Glycine max OX=3847 PE=2 SV=1	auxin-responsive protein SAUR50 [Sesamum indicum]
CH-QTL2.1	gene.SIN_1011101	Location=chr11:13117948 13121203	3256	chr11	13117948	13121203	--	--	Biological Process: protein homooligomerization (GO:0051260);	K04688|6.8e-23|mdm:114826717|K04688 ribosomal protein S6 kinase beta [EC:2.7.11.1] | (RefSeq) serine/threonine-protein kinase AtPK1/AtPK6-like	Protein ENDOPLASMIC RETICULUM-ARRESTED PEN3 OS=Arabidopsis thaliana OX=3702 GN=EAP3 PE=1 SV=1	BTB/POZ domain-containing protein At3g09030 [Sesamum indicum]
CH-QTL2.1	gene.SIN_1004439	Location=chr11:11628287 11628628	342	chr11	11628287	11628628	--	--	Biological Process: response to auxin (GO:0009733);	K14488|1.1e-59|sind:110012932|K14488 SAUR family protein | (RefSeq) auxin-responsive protein SAUR50-like	Auxin-responsive protein SAUR50 OS=Helianthus annuus OX=4232 PE=3 SV=1	auxin-responsive protein SAUR50-like [Sesamum indicum]
CH-QTL2.1	gene.SIN_1004398	Location=chr11:11901057 11904399	3343	chr11	11901057	11904399	[T]	Signal transduction mechanisms	Molecular Function: protein serine/threonine kinase activity (GO:0004674);; Molecular Function: ATP binding (GO:0005524);; Cellular Component: integral component of membrane (GO:0016021);	K13430|7.8e-48|pvu:PHAVU_001G090800g|K13430 serine/threonine-protein kinase PBS1 [EC:2.7.11.1] | (RefSeq) hypothetical protein	Serine/threonine-protein kinase-like protein CCR1 OS=Arabidopsis thaliana OX=3702 GN=CCR1 PE=1 SV=1	serine/threonine-protein kinase-like protein CCR1 [Sesamum indicum]
CH-QTL2.1	gene.SIN_1011264	Location=chr11:12247336 12251968	4633	chr11	12247336	12251968	--	--	Molecular Function: phosphatidate phosphatase activity (GO:0008195);	K15728|0.0e+00|sind:105174391|K15728 phosphatidate phosphatase LPIN [EC:3.1.3.4] | (RefSeq) phosphatidate phosphatase PAH1	Phosphatidate phosphatase PAH1 OS=Arabidopsis thaliana OX=3702 GN=PAH1 PE=1 SV=1	phosphatidate phosphatase PAH1 [Sesamum indicum]
CH-QTL2.1	gene.SIN_1011075	Location=chr11:13285587 13288889	3303	chr11	13285587	13288889	--	--	--	K22366|1.2e-118|sind:105174575|K22366 thioredoxin reductase-like selenoprotein T | (RefSeq) selT-like protein	SelT-like protein OS=Arabidopsis thaliana OX=3702 GN=At3g47300 PE=2 SV=2	selT-like protein [Sesamum indicum]
CH-QTL2.1	gene.SIN_1011245	Location=chr11:12337954 12341685	3732	chr11	12337954	12341685	[E]	Amino acid transport and metabolism	Cellular Component: cytoplasm (GO:0005737);; Molecular Function: diaminopimelate epimerase activity (GO:0008837);; Biological Process: lysine biosynthetic process via diaminopimelate (GO:0009089);	K01778|1.9e-209|sind:105174409|K01778 diaminopimelate epimerase [EC:5.1.1.7] | (RefSeq) diaminopimelate epimerase, chloroplastic	Diaminopimelate epimerase, chloroplastic OS=Arabidopsis thaliana OX=3702 GN=DAPF PE=1 SV=1	diaminopimelate epimerase, chloroplastic [Sesamum indicum]
CH-QTL2.1	gene.SIN_1011251	Location=chr11:12309954 12311861	1908	chr11	12309954	12311861	[R]	General function prediction only	--	--	protein SLOW GREEN 1, chloroplastic OS=Arabidopsis thaliana OX=3702 GN=SG1 PE=1 SV=1	protein SLOW GREEN 1, chloroplastic [Sesamum indicum]
CH-QTL2.1	gene.SIN_1011186	Location=chr11:12671804 12674165	2362	chr11	12671804	12674165	[DPM]	--	Molecular Function: ferroxidase activity (GO:0004322);; Molecular Function: copper ion binding (GO:0005507);; Cellular Component: plasma membrane (GO:0005886);; Biological Process: iron ion transport (GO:0006826);; Biological Process: lignin catabolic process (GO:0046274);; Cellular Component: apoplast (GO:0048046);; Molecular Function: hydroquinone:oxygen oxidoreductase activity (GO:0052716);; B…	K05909|0.0e+00|sind:105174466|K05909 laccase [EC:1.10.3.2] | (RefSeq) laccase-17-like	Laccase-17 OS=Arabidopsis thaliana OX=3702 GN=LAC17 PE=2 SV=1	laccase-17-like [Sesamum indicum]
CH-QTL2.1	gene.SIN_1010996	Location=chr11:13770346 13771371	1026	chr11	13770346	13771371	--	--	Biological Process: lipid transport (GO:0006869);; Molecular Function: lipid binding (GO:0008289);; Cellular Component: membrane (GO:0016020);	--	Non-specific lipid-transfer protein 2 OS=Nicotiana tabacum OX=4097 PE=3 SV=1	non-specific lipid-transfer protein 2-like [Sesamum indicum]
CH-QTL2.1	gene.SIN_1011262	Location=chr11:12257512 12262606	5095	chr11	12257512	12262606	--	--	--	--	--	uncharacterized protein LOC105174392 [Sesamum indicum]
CH-QTL2.1	gene.SIN_1004379	Location=chr11:12017816 12019144	1329	chr11	12017816	12019144	--	--	Molecular Function: single-stranded DNA binding (GO:0003697);; Biological Process: DNA replication (GO:0006260);	K01810|3.4e-08|smo:SELMODRAFT_409075|K01810 glucose-6-phosphate isomerase [EC:5.3.1.9] | (RefSeq) hypothetical protein	Protein OSB3, chloroplastic/mitochondrial OS=Arabidopsis thaliana OX=3702 GN=OSB3 PE=2 SV=1	protein OSB3, chloroplastic/mitochondrial-like [Sesamum indicum]
CH-QTL2.1	gene.SIN_1011138	Location=chr11:12921656 12923073	1418	chr11	12921656	12923073	[R]	General function prediction only	Molecular Function: protein binding (GO:0005515);	K15026|1.2e-24|cre:CHLREDRAFT_148563|K15026 translation initiation factor 2A | (RefSeq) EIF2Aa; eukaryotic initiation factor	--	uncharacterized protein LOC105174510 isoform X1 [Sesamum indicum]
CH-QTL2.1	gene.SIN_1011210	Location=chr11:12536798 12538762	1965	chr11	12536798	12538762	--	--	--	--	--	uncharacterized protein LOC105174442 [Sesamum indicum]
CH-QTL2.1	gene.SIN_1010993	Location=chr11:13778927 13779292	366	chr11	13778927	13779292	--	--	Biological Process: lipid transport (GO:0006869);; Molecular Function: lipid binding (GO:0008289);	--	Non-specific lipid-transfer protein 2 OS=Solanum pennellii OX=28526 GN=LTP2 PE=3 SV=1	non-specific lipid-transfer protein 2 [Sesamum indicum]
CH-QTL2.1	gene.SIN_1011233	Location=chr11:12409747 12411862	2116	chr11	12409747	12411862	[J]	Translation, ribosomal structure and biogenesis	Molecular Function: RNA binding (GO:0003723);	K12741|5.5e-19|thj:104819402|K12741 heterogeneous nuclear ribonucleoprotein A1/A3 | (RefSeq) glycine-rich RNA-binding protein 3, mitochondrial-like isoform X1	Organelle RRM domain-containing protein 2, mitochondrial OS=Arabidopsis thaliana OX=3702 GN=ORRM2 PE=1 SV=1	glycine-rich RNA-binding protein 6, mitochondrial [Sesamum indicum]
CH-QTL2.1	gene.SIN_1011133	Location=chr11:12952632 12955092	2461	chr11	12952632	12955092	[DPM]	--	Molecular Function: copper ion binding (GO:0005507);; Biological Process: lignin catabolic process (GO:0046274);; Cellular Component: apoplast (GO:0048046);; Molecular Function: hydroquinone:oxygen oxidoreductase activity (GO:0052716);	K05909|0.0e+00|sind:105174721|K05909 laccase [EC:1.10.3.2] | (RefSeq) laccase-7	Laccase-7 OS=Arabidopsis thaliana OX=3702 GN=LAC7 PE=2 SV=1	laccase-7 [Sesamum indicum]
CH-QTL2.1	gene.SIN_1004440	Location=chr11:11625480 11626083	604	chr11	11625480	11626083	--	--	--	K01512|7.5e-07|ini:109163465|K01512 acylphosphatase [EC:3.6.1.7] | (RefSeq) uncharacterized LOC109163465	--	uncharacterized protein LOC116021797 [Ipomoea triloba]
CH-QTL2.1	gene.SIN_1010997	Location=chr11:13766480 13768362	1883	chr11	13766480	13768362	--	--	Cellular Component: extracellular region (GO:0005576);; Cellular Component: cell wall (GO:0005618);; Biological Process: plant-type cell wall organization (GO:0009664);; Cellular Component: membrane (GO:0016020);	K20628|1.9e-115|oeu:111385342|K20628 expansin | (RefSeq) expansin-A8-like	Expansin-A8 OS=Arabidopsis thaliana OX=3702 GN=EXPA8 PE=2 SV=1	expansin-A4-like [Sesamum indicum]
CH-QTL2.1	gene.SIN_1011092	Location=chr11:13172668 13174959	2292	chr11	13172668	13174959	--	--	Molecular Function: DNA binding (GO:0003677);; Cellular Component: nucleus (GO:0005634);; Cellular Component: integral component of membrane (GO:0016021);	K10802|3.2e-64|sind:105174553|K10802 high mobility group protein B1 | (RefSeq) high mobility group B protein 1 isoform X2	High mobility group B protein 3 OS=Arabidopsis thaliana OX=3702 GN=HMGB3 PE=1 SV=1	high mobility group B protein 1 isoform X1 [Sesamum indicum]
CH-QTL2.1	gene.SIN_1004371	Location=chr11:12056982 12060069	3088	chr11	12056982	12060069	--	--	Cellular Component: nucleolus (GO:0005730);; Biological Process: rRNA processing (GO:0006364);; Cellular Component: preribosome, large subunit precursor (GO:0030687);; Cellular Component: nuclear periphery (GO:0034399);; Biological Process: ribosomal large subunit biogenesis (GO:0042273);	K14823|2.7e-147|sind:105174341|K14823 rRNA-processing protein EBP2 | (RefSeq) probable rRNA-processing protein EBP2 homolog	Probable rRNA-processing protein EBP2 homolog OS=Arabidopsis thaliana OX=3702 GN=EBP2 PE=1 SV=1	probable rRNA-processing protein EBP2 homolog [Sesamum indicum]
CH-QTL2.1	gene.SIN_1011077	Location=chr11:13269149 13273599	4451	chr11	13269149	13273599	[M]	Cell wall/membrane/envelope biogenesis	Molecular Function: protein kinase activity (GO:0004672);; Molecular Function: calcium ion binding (GO:0005509);; Molecular Function: ATP binding (GO:0005524);	K13412|2.4e-303|sind:105174573|K13412 calcium-dependent protein kinase [EC:2.7.11.1] | (RefSeq) calcium-dependent protein kinase 13 isoform X2	Calcium-dependent protein kinase 13 OS=Arabidopsis thaliana OX=3702 GN=CPK13 PE=1 SV=2	calcium-dependent protein kinase 13 isoform X1 [Sesamum indicum]
CH-QTL2.1	gene.SIN_1004378	Location=chr11:12020336 12023065	2730	chr11	12020336	12023065	[K]	Transcription	--	--	--	uncharacterized protein LOC105174334 [Sesamum indicum]
CH-QTL2.1	gene.SIN_1010984	Location=chr11:13815906 13817263	1358	chr11	13815906	13817263	--	--	Cellular Component: integral component of membrane (GO:0016021);	--	Protein FATTY ACID EXPORT 3, chloroplastic OS=Arabidopsis thaliana OX=3702 GN=FAX3 PE=2 SV=2	LOW QUALITY PROTEIN: protein FATTY ACID EXPORT 3, chloroplastic [Sesamum indicum]
CH-QTL2.1	gene.SIN_1011255	Location=chr11:12290262 12291110	849	chr11	12290262	12291110	--	--	--	K02115|2.1e-19|vra:106762143|K02115 F-type H+-transporting ATPase subunit gamma | (RefSeq) ATP synthase gamma chain, chloroplastic-like	--	proline-rich protein 12-like [Sesamum indicum]
CH-QTL2.1	gene.SIN_1011200	Location=chr11:12593028 12596488	3461	chr11	12593028	12596488	--	--	Molecular Function: protein serine/threonine kinase activity (GO:0004674);; Molecular Function: ATP binding (GO:0005524);	K00924|1.2e-124|csat:104712177|K00924 kinase [EC:2.7.1.-] | (RefSeq) probable receptor-like protein kinase At3g55450 isoform X1	Probable serine/threonine-protein kinase PBL9 OS=Arabidopsis thaliana OX=3702 GN=PBL9 PE=1 SV=1	probable serine/threonine-protein kinase PBL9 [Sesamum indicum]
CH-QTL2.1	gene.SIN_1011267	Location=chr11:12238389 12239458	1070	chr11	12238389	12239458	[P]	Inorganic ion transport and metabolism	--	K01537|1.8e-59|zju:107434804|K01537 P-type Ca2+ transporter type 2C [EC:7.2.2.10] | (RefSeq) calcium-transporting ATPase 1, endoplasmic reticulum-type-like	Calcium-transporting ATPase 4, endoplasmic reticulum-type OS=Arabidopsis thaliana OX=3702 GN=ECA4 PE=2 SV=2	calcium-transporting ATPase 4, endoplasmic reticulum-type-like [Sesamum indicum]
CH-QTL2.1	gene.SIN_1011230	Location=chr11:12422061 12424367	2307	chr11	12422061	12424367	--	--	Biological Process: reproduction (GO:0000003);; Biological Process: developmental process involved in reproduction (GO:0003006);; Molecular Function: molecular_function (GO:0003674);; Molecular Function: nucleic acid binding (GO:0003676);; Molecular Function: RNA binding (GO:0003723);; Molecular Function: catalytic activity (GO:0003824);; Molecular Function: nuclease activity (GO:0004518);; Molec…	K20291|2.9e-07|pop:7455364|K20291 conserved oligomeric Golgi complex subunit 4 | (RefSeq) pentatricopeptide repeat-containing protein At4g01400, mitochondrial	Pentatricopeptide repeat-containing protein At3g53700, chloroplastic OS=Arabidopsis thaliana OX=3702 GN=MEE40 PE=2 SV=1	pentatricopeptide repeat-containing protein At3g53700, chloroplastic [Sesamum indicum]
CH-QTL2.1	gene.SIN_1004416	Location=chr11:11773684 11776564	2881	chr11	11773684	11776564	[G]	Carbohydrate transport and metabolism	Molecular Function: adenosine kinase activity (GO:0004001);; Cellular Component: nucleus (GO:0005634);; Cellular Component: cytosol (GO:0005829);; Biological Process: purine ribonucleoside salvage (GO:0006166);	K00856|6.3e-196|sind:105174293|K00856 adenosine kinase [EC:2.7.1.20] | (RefSeq) adenosine kinase 2	Adenosine kinase 2 OS=Arabidopsis thaliana OX=3702 GN=ADK2 PE=1 SV=1	adenosine kinase 2 [Sesamum indicum]
CH-QTL2.1	gene.SIN_1004407	Location=chr11:11832392 11832694	303	chr11	11832392	11832694	--	--	--	--	--	L10-interacting MYB domain-containing protein-like [Sesamum indicum]
CH-QTL2.1	gene.SIN_1011028	Location=chr11:13555137 13557000	1864	chr11	13555137	13557000	[Q]	Secondary metabolites biosynthesis, transport and catabolism	Molecular Function: oxidoreductase activity (GO:0016491);	K00002|9.9e-191|sind:105174621|K00002 alcohol dehydrogenase (NADP+) [EC:1.1.1.2] | (RefSeq) aldose reductase	Aldose reductase OS=Hordeum vulgare OX=4513 PE=1 SV=1	aldose reductase [Sesamum indicum]
CH-QTL2.1	gene.SIN_1011030	Location=chr11:13547885 13548670	786	chr11	13547885	13548670	[C]	Energy production and conversion	Molecular Function: ATPase-coupled transmembrane transporter activity (GO:0042626);	K02149|7.4e-136|sind:105174618|K02149 V-type H+-transporting ATPase subunit D | (RefSeq) V-type proton ATPase subunit D	V-type proton ATPase subunit D OS=Arabidopsis thaliana OX=3702 GN=VHA-D PE=1 SV=2	V-type proton ATPase subunit D [Sesamum indicum]
CH-QTL2.1	gene.SIN_1011084	Location=chr11:13212575 13218615	6041	chr11	13212575	13218615	--	--	Cellular Component: integral component of membrane (GO:0016021);	--	LIMR family protein At5g01460 OS=Arabidopsis thaliana OX=3702 GN=At5g01460 PE=2 SV=1	LIMR family protein At5g01460 [Sesamum indicum]
CH-QTL2.1	gene.SIN_1011183	Location=chr11:12684560 12687553	2994	chr11	12684560	12687553	--	--	Cellular Component: integral component of membrane (GO:0016021);	K15015|5.1e-293|sind:105174469|K15015 solute carrier family 32 (vesicular inhibitory amino acid transporter) | (RefSeq) vacuolar amino acid transporter 1	Amino acid transporter AVT1D OS=Arabidopsis thaliana OX=3702 GN=AVT1D PE=2 SV=1	vacuolar amino acid transporter 1 [Sesamum indicum]
CH-QTL2.1	gene.SIN_1011289	Location=chr11:12137897 12138767	871	chr11	12137897	12138767	--	--	--	K02516|2.2e-07|sind:105159937|K02516 type II protein arginine methyltransferase [EC:2.1.1.320] | (RefSeq) protein arginine N-methyltransferase 1.5	--	uncharacterized protein LOC105174367 isoform X3 [Sesamum indicum]
CH-QTL2.1	gene.SIN_1011067	Location=chr11:13341083 13346111	5029	chr11	13341083	13346111	[H]	Coenzyme transport and metabolism	Biological Process: chlorophyll biosynthetic process (GO:0015995);; Cellular Component: integral component of membrane (GO:0016021);; Molecular Function: chlorophyll synthetase activity (GO:0046408);	K04040|1.3e-213|sind:105174586|K04040 chlorophyll/bacteriochlorophyll a synthase [EC:2.5.1.62 2.5.1.133] | (RefSeq) chlorophyll synthase, chloroplastic	Chlorophyll synthase, chloroplastic OS=Arabidopsis thaliana OX=3702 GN=CHLG PE=2 SV=1	chlorophyll synthase, chloroplastic [Sesamum indicum]
CH-QTL2.1	gene.SIN_1011287	Location=chr11:12148645 12158204	9560	chr11	12148645	12158204	[J]	Translation, ribosomal structure and biogenesis	Molecular Function: molecular_function (GO:0003674);; Molecular Function: nucleic acid binding (GO:0003676);; Molecular Function: RNA binding (GO:0003723);; Molecular Function: structural constituent of ribosome (GO:0003735);; Molecular Function: catalytic activity (GO:0003824);; Molecular Function: nuclease activity (GO:0004518);; Molecular Function: endonuclease activity (GO:0004519);; Molecula…	K02973|2.1e-74|cmax:111483580|K02973 small subunit ribosomal protein S23e | (RefSeq) 40S ribosomal protein S23-like	Pentatricopeptide repeat-containing protein At5g02830, chloroplastic OS=Arabidopsis thaliana OX=3702 GN=At5g02830 PE=2 SV=3	pentatricopeptide repeat-containing protein At5g02830, chloroplastic [Sesamum indicum]
CH-QTL2.1	gene.SIN_1011147	Location=chr11:12875624 12877395	1772	chr11	12875624	12877395	--	--	--	--	--	uncharacterized protein LOC105174502 isoform X1 [Sesamum indicum]
CH-QTL2.1	gene.SIN_1004375	Location=chr11:12038479 12039064	586	chr11	12038479	12039064	[J]	Translation, ribosomal structure and biogenesis	Molecular Function: structural constituent of ribosome (GO:0003735);; Biological Process: translation (GO:0006412);; Cellular Component: small ribosomal subunit (GO:0015935);	K02973|1.1e-71|cmax:111483580|K02973 small subunit ribosomal protein S23e | (RefSeq) 40S ribosomal protein S23-like	40S ribosomal protein S23 OS=Fragaria ananassa OX=3747 GN=RPS23 PE=2 SV=1	Nucleic acid-binding, OB-fold [Cucumis melo var. makuwa]
CH-QTL2.1	gene.SIN_1004430	Location=chr11:11667233 11669795	2563	chr11	11667233	11669795	--	--	Molecular Function: UDP-glycosyltransferase activity (GO:0008194);	K00927|1.6e-155|ini:109182250|K00927 phosphoglycerate kinase [EC:2.7.2.3] | (RefSeq) uncharacterized LOC109182250	UDP-glycosyltransferase 86A1 OS=Arabidopsis thaliana OX=3702 GN=UGT86A1 PE=2 SV=1	UDP-glycosyltransferase 86A1-like [Sesamum indicum]
CH-QTL2.1	gene.SIN_1011057	Location=chr11:13408215 13411211	2997	chr11	13408215	13411211	--	--	Cellular Component: integral component of membrane (GO:0016021);; Molecular Function: kinase activity (GO:0016301);	K13466|3.8e-15|han:110931177|K13466 EIX receptor 1/2 | (RefSeq) probable leucine-rich repeat receptor-like protein kinase At1g35710	Receptor-like protein 6 OS=Arabidopsis thaliana OX=3702 GN=RLP6 PE=3 SV=1	receptor-like protein 12 [Sesamum indicum]
CH-QTL2.1	gene.SIN_1010994	Location=chr11:13775742 13776110	369	chr11	13775742	13776110	--	--	Biological Process: lipid transport (GO:0006869);; Molecular Function: lipid binding (GO:0008289);	--	Non-specific lipid-transfer protein 3 OS=Prunus dulcis OX=3755 PE=2 SV=1	non-specific lipid-transfer protein 1 [Sesamum indicum]
CH-QTL2.1	gene.SIN_1011050	Location=chr11:13442700 13446745	4046	chr11	13442700	13446745	--	--	Cellular Component: nucleus (GO:0005634);; Biological Process: protein import into nucleus (GO:0006606);; Molecular Function: Ran GTPase binding (GO:0008536);	K14293|0.0e+00|sind:105174603|K14293 importin subunit beta-1 | (RefSeq) importin subunit beta-1-like	Importin subunit beta-1 OS=Arabidopsis thaliana OX=3702 GN=KPNB1 PE=1 SV=1	importin subunit beta-1-like [Sesamum indicum]
CH-QTL2.1	gene.SIN_1004418	Location=chr11:11759403 11763504	4102	chr11	11759403	11763504	--	--	Molecular Function: DNA binding (GO:0003677);	--	--	uncharacterized protein LOC105174291 isoform X1 [Sesamum indicum]
CH-QTL2.1	gene.SIN_1004383	Location=chr11:12003663 12005754	2092	chr11	12003663	12005754	--	--	--	--	Cell number regulator 8 OS=Zea mays OX=4577 GN=CNR8 PE=2 SV=1	cell number regulator 8 [Sesamum indicum]
CH-QTL2.1	gene.SIN_1011070	Location=chr11:13320078 13320389	312	chr11	13320078	13320389	--	--	Cellular Component: nucleosome (GO:0000786);; Molecular Function: DNA binding (GO:0003677);; Cellular Component: nucleus (GO:0005634);; Biological Process: nucleosome assembly (GO:0006334);; Cellular Component: host cell nucleus (GO:0042025);; Molecular Function: protein heterodimerization activity (GO:0046982);	K11254|7.1e-50|adu:107458448|K11254 histone H4 | (RefSeq) histone H4	Histone H4 variant TH011 OS=Triticum aestivum OX=4565 PE=3 SV=2	PREDICTED: uncharacterized protein LOC107825453 [Nicotiana tabacum]
CH-QTL2.1	gene.SIN_1011158	Location=chr11:12808291 12815771	7481	chr11	12808291	12815771	[T]	Signal transduction mechanisms	Molecular Function: protein kinase activity (GO:0004672);; Molecular Function: ATP binding (GO:0005524);	K08269|6.6e-267|sind:105161588|K08269 serine/threonine-protein kinase ULK2 [EC:2.7.11.1] | (RefSeq) serine/threonine-protein kinase ATG1c	Serine/threonine-protein kinase ATG1c OS=Arabidopsis thaliana OX=3702 GN=ATG1C PE=2 SV=1	serine/threonine-protein kinase ATG1c isoform X2 [Sesamum indicum]
CH-QTL2.1	gene.SIN_1011108	Location=chr11:13073335 13075399	2065	chr11	13073335	13075399	[E]	Amino acid transport and metabolism	Biological Process: oligopeptide transport (GO:0006857);; Cellular Component: integral component of membrane (GO:0016021);; Molecular Function: hydrolase activity (GO:0016787);; Molecular Function: transmembrane transporter activity (GO:0022857);	K14638|0.0e+00|sind:105174539|K14638 solute carrier family 15 (peptide/histidine transporter), member 3/4 | (RefSeq) LOW QUALITY PROTEIN: uncharacterized protein LOC105174539	Protein NRT1/ PTR FAMILY 8.1 OS=Arabidopsis thaliana OX=3702 GN=NPF8.1 PE=1 SV=1	LOW QUALITY PROTEIN: uncharacterized protein LOC105174539 [Sesamum indicum]
CH-QTL2.1	gene.SIN_1010998	Location=chr11:13761739 13765783	4045	chr11	13761739	13765783	--	--	--	--	MACPF domain-containing protein CAD1 OS=Arabidopsis thaliana OX=3702 GN=CAD1 PE=2 SV=1	MACPF domain-containing protein CAD1 [Sesamum indicum]
CH-QTL2.1	gene.SIN_1011284	Location=chr11:12174583 12178383	3801	chr11	12174583	12178383	--	--	Molecular Function: DNA-binding transcription factor activity (GO:0003700);; Cellular Component: nucleus (GO:0005634);; Molecular Function: sequence-specific DNA binding (GO:0043565);	K18835|4.1e-57|aip:107645047|K18835 WRKY transcription factor 2 | (RefSeq) probable WRKY transcription factor 2	WRKY transcription factor 44 OS=Arabidopsis thaliana OX=3702 GN=WRKY44 PE=1 SV=2	WRKY transcription factor 44-like [Sesamum indicum]
CH-QTL2.1	gene.SIN_1004437	Location=chr11:11633221 11634831	1611	chr11	11633221	11634831	--	--	Cellular Component: Golgi membrane (GO:0000139);; Cellular Component: early endosome (GO:0005769);; Cellular Component: Golgi apparatus (GO:0005794);; Cellular Component: plasma membrane (GO:0005886);; Molecular Function: inorganic cation transmembrane transporter activity (GO:0022890);; Cellular Component: early endosome membrane (GO:0031901);; Cellular Component: ER membrane protein complex (GO…	K23566|2.4e-53|sind:105174271|K23566 membrane magnesium transporter 1 | (RefSeq) membrane magnesium transporter	Membrane magnesium transporter OS=Arabidopsis thaliana OX=3702 GN=At5g03345 PE=3 SV=1	membrane magnesium transporter [Sesamum indicum]
CH-QTL2.1	gene.SIN_1011011	Location=chr11:13673202 13674778	1577	chr11	13673202	13674778	--	--	Molecular Function: peroxidase activity (GO:0004601);; Cellular Component: extracellular region (GO:0005576);; Biological Process: response to oxidative stress (GO:0006979);; Molecular Function: heme binding (GO:0020037);; Biological Process: hydrogen peroxide catabolic process (GO:0042744);; Molecular Function: metal ion binding (GO:0046872);	K00430|1.3e-168|sind:105174640|K00430 peroxidase [EC:1.11.1.7] | (RefSeq) cationic peroxidase 1	Cationic peroxidase 1 OS=Arachis hypogaea OX=3818 GN=PNC1 PE=1 SV=2	cationic peroxidase 1 [Sesamum indicum]
CH-QTL2.1	gene.SIN_1011052	Location=chr11:13433253 13437446	4194	chr11	13433253	13437446	--	--	Molecular Function: protein binding (GO:0005515);	--	Ethylene-overproduction protein 1 OS=Arabidopsis thaliana OX=3702 GN=ETO1 PE=1 SV=2	LOW QUALITY PROTEIN: ethylene-overproduction protein 1-like [Sesamum indicum]
CH-QTL2.1	gene.SIN_1011061	Location=chr11:13377262 13382075	4814	chr11	13377262	13382075	[O]	Posttranslational modification, protein turnover, chaperones	Biological Process: reproduction (GO:0000003);; Biological Process: cell morphogenesis (GO:0000902);; Biological Process: cell morphogenesis involved in differentiation (GO:0000904);; Biological Process: developmental process involved in reproduction (GO:0003006);; Molecular Function: molecular_function (GO:0003674);; Molecular Function: catalytic activity (GO:0003824);; Cellular Component: cellu…	K03686|7.5e-16|cqi:110730487|K03686 molecular chaperone DnaJ | (RefSeq) chaperone protein dnaJ A6, chloroplastic-like	DnaJ protein ERDJ3A OS=Arabidopsis thaliana OX=3702 GN=ERDJ3A PE=1 SV=1	dnaJ protein ERDJ3A [Sesamum indicum]
CH-QTL2.1	gene.SIN_1011009	Location=chr11:13680204 13680797	594	chr11	13680204	13680797	--	--	--	--	--	uncharacterized protein LOC105174742 [Sesamum indicum]
CH-QTL2.1	gene.SIN_1011021	Location=chr11:13585182 13589960	4779	chr11	13585182	13589960	--	--	Molecular Function: iron ion transmembrane transporter activity (GO:0005381);; Biological Process: iron ion transport (GO:0006826);; Cellular Component: integral component of membrane (GO:0016021);	K14685|7.0e-276|sind:105174626|K14685 solute carrier family 40 (iron-regulated transporter), member 1 | (RefSeq) solute carrier family 40 member 2 isoform X1	Solute carrier family 40 member 2 OS=Arabidopsis thaliana OX=3702 GN=IREG2 PE=2 SV=1	solute carrier family 40 member 2 isoform X1 [Sesamum indicum]
CH-QTL2.1	gene.SIN_1011090	Location=chr11:13180441 13183044	2604	chr11	13180441	13183044	[I]	Lipid transport and metabolism	Molecular Function: polyprenyltransferase activity (GO:0002094);; Molecular Function: molecular_function (GO:0003674);; Molecular Function: catalytic activity (GO:0003824);; Molecular Function: prenyltransferase activity (GO:0004659);; Cellular Component: cellular_component (GO:0005575);; Cellular Component: intracellular (GO:0005622);; Cellular Component: obsolete cell (GO:0005623);; Cellular Co…	K11778|8.7e-176|sind:105174557|K11778 ditrans,polycis-polyprenyl diphosphate synthase [EC:2.5.1.87] | (RefSeq) dehydrodolichyl diphosphate synthase 2 isoform X1	Cis-prenyltransferase 4, chloroplastic OS=Solanum lycopersicum OX=4081 GN=CPT4 PE=2 SV=1	dehydrodolichyl diphosphate synthase 2 isoform X1 [Sesamum indicum]
CH-QTL2.1	gene.SIN_1011213	Location=chr11:12515437 12515628	192	chr11	12515437	12515628	--	--	--	--	--	pre-mRNA-splicing factor CWC25 homolog isoform X1 [Sesamum indicum]
CH-QTL2.1	gene.SIN_1011258	Location=chr11:12277904 12280163	2260	chr11	12277904	12280163	--	--	Cellular Component: exocyst (GO:0000145);; Biological Process: exocytosis (GO:0006887);; Biological Process: protein transport (GO:0015031);	K07195|0.0e+00|sind:105174397|K07195 exocyst complex component 7 | (RefSeq) exocyst complex component EXO70A1-like	Exocyst complex component EXO70H1 OS=Arabidopsis thaliana OX=3702 GN=EXO70H1 PE=1 SV=1	exocyst complex component EXO70A1-like [Sesamum indicum]
CH-QTL2.1	gene.SIN_1011020	Location=chr11:13592531 13593307	777	chr11	13592531	13593307	--	--	--	K17292|5.8e-07|aip:107633481|K17292 tubulin-specific chaperone A | (RefSeq) tubulin-folding cofactor A-like	--	uncharacterized protein LOC105174627 [Sesamum indicum]
CH-QTL2.1	gene.SIN_1011066	Location=chr11:13346383 13348853	2471	chr11	13346383	13348853	[M]	Cell wall/membrane/envelope biogenesis	Molecular Function: protein serine/threonine kinase activity (GO:0004674);; Molecular Function: calcium ion binding (GO:0005509);; Molecular Function: ATP binding (GO:0005524);; Cellular Component: integral component of membrane (GO:0016021);; Molecular Function: polysaccharide binding (GO:0030247);	K23544|4.2e-131|brp:103842861|K23544 serine incorporator 1/3 | (RefSeq) serine incorporator 3	Wall-associated receptor kinase 2 OS=Arabidopsis thaliana OX=3702 GN=WAK2 PE=1 SV=1	wall-associated receptor kinase 2-like [Sesamum indicum]
CH-QTL2.1	gene.SIN_1011248	Location=chr11:12325248 12326484	1237	chr11	12325248	12326484	[J]	Translation, ribosomal structure and biogenesis	Molecular Function: structural constituent of ribosome (GO:0003735);; Cellular Component: ribosome (GO:0005840);; Biological Process: translation (GO:0006412);	K02893|5.9e-62|sind:105174406|K02893 large subunit ribosomal protein L23Ae | (RefSeq) 60S ribosomal protein L23A	60S ribosomal protein L23A OS=Fritillaria agrestis OX=64177 GN=RPL23A PE=2 SV=1	60S ribosomal protein L23A [Sesamum indicum]
CH-QTL2.1	gene.SIN_1011049	Location=chr11:13447296 13449342	2047	chr11	13447296	13449342	--	--	Molecular Function: molecular_function (GO:0003674);; Molecular Function: catalytic activity (GO:0003824);; Cellular Component: cellular_component (GO:0005575);; Cellular Component: intracellular (GO:0005622);; Cellular Component: obsolete cell (GO:0005623);; Cellular Component: cytoplasm (GO:0005737);; Cellular Component: Golgi apparatus (GO:0005794);; Biological Process: biological_process (GO:…	K23877|3.2e-37|eus:EUTSA_v10018613mg|K23877 xyloglucan O-acetyltransferase | (RefSeq) hypothetical protein	Protein ESKIMO 1 OS=Arabidopsis thaliana OX=3702 GN=ESK1 PE=1 SV=1	protein ESKIMO 1-like [Sesamum indicum]
CH-QTL2.1	gene.SIN_1004432	Location=chr11:11658933 11660509	1577	chr11	11658933	11660509	--	--	Molecular Function: UDP-glycosyltransferase activity (GO:0008194);; Cellular Component: intracellular membrane-bounded organelle (GO:0043231);	K00927|3.4e-126|ini:109182250|K00927 phosphoglycerate kinase [EC:2.7.2.3] | (RefSeq) uncharacterized LOC109182250	UDP-glycosyltransferase 86A1 OS=Arabidopsis thaliana OX=3702 GN=UGT86A1 PE=2 SV=1	UDP-glycosyltransferase 86A1-like [Sesamum indicum]
CH-QTL2.1	gene.SIN_1011048	Location=chr11:13450919 13452487	1569	chr11	13450919	13452487	--	--	--	K14494|1.6e-09|pop:7475521|K14494 DELLA protein | (RefSeq) DELLA protein GAIP	Protein NODULATION SIGNALING PATHWAY 2 OS=Lotus japonicus OX=34305 GN=NSP2 PE=1 SV=1	nodulation-signaling pathway 2 protein-like [Sesamum indicum]
CH-QTL2.1	gene.SIN_1011103	Location=chr11:13100661 13104717	4057	chr11	13100661	13104717	[M]	Cell wall/membrane/envelope biogenesis	Biological Process: glycolipid biosynthetic process (GO:0009247);; Cellular Component: chloroplast envelope (GO:0009941);; Molecular Function: transferase activity, transferring glycosyl groups (GO:0016757);; Biological Process: sulfolipid biosynthetic process (GO:0046506);; Molecular Function: UDP-sulfoquinovose:DAG sulfoquinovosyltransferase activity (GO:0046510);	K06119|1.3e-296|sind:105174543|K06119 sulfoquinovosyltransferase [EC:2.4.1.-] | (RefSeq) sulfoquinovosyl transferase SQD2-like	Sulfoquinovosyl transferase SQD2 OS=Arabidopsis thaliana OX=3702 GN=SQD2 PE=1 SV=1	sulfoquinovosyl transferase SQD2-like [Sesamum indicum]
CH-QTL2.1	gene.SIN_1004433	Location=chr11:11653005 11655040	2036	chr11	11653005	11655040	[G]	Carbohydrate transport and metabolism	Molecular Function: UDP-glycosyltransferase activity (GO:0008194);; Cellular Component: intracellular membrane-bounded organelle (GO:0043231);	K00927|1.0e-130|ini:109182250|K00927 phosphoglycerate kinase [EC:2.7.2.3] | (RefSeq) uncharacterized LOC109182250	UDP-glycosyltransferase 86A1 OS=Arabidopsis thaliana OX=3702 GN=UGT86A1 PE=2 SV=1	UDP-glycosyltransferase 86A1-like [Sesamum indicum]
CH-QTL2.1	gene.SIN_1011046	Location=chr11:13457975 13463874	5900	chr11	13457975	13463874	[O]	Posttranslational modification, protein turnover, chaperones	Molecular Function: ATP binding (GO:0005524);; Biological Process: cellular protein modification process (GO:0006464);; Molecular Function: ubiquitin-like modifier activating enzyme activity (GO:0008641);	K03178|0.0e+00|sind:105174605|K03178 ubiquitin-activating enzyme E1 [EC:6.2.1.45] | (RefSeq) ubiquitin-activating enzyme E1 1 isoform X1	Ubiquitin-activating enzyme E1 1 OS=Arabidopsis thaliana OX=3702 GN=UBA1 PE=1 SV=1	ubiquitin-activating enzyme E1 1 isoform X1 [Sesamum indicum]
CH-QTL2.1	gene.SIN_1011281	Location=chr11:12187468 12189898	2431	chr11	12187468	12189898	[O]	Posttranslational modification, protein turnover, chaperones	Biological Process: protein glutathionylation (GO:0010731);	K00799|2.5e-138|sind:105174378|K00799 glutathione S-transferase [EC:2.5.1.18] | (RefSeq) glutathione S-transferase L3-like isoform X1	Glutathione S-transferase L3 OS=Arabidopsis thaliana OX=3702 GN=GSTL3 PE=2 SV=1	glutathione S-transferase L3-like isoform X1 [Sesamum indicum]
CH-QTL2.1	gene.SIN_1011141	Location=chr11:12910353 12912112	1760	chr11	12910353	12912112	--	--	Molecular Function: copper ion transmembrane transporter activity (GO:0005375);; Biological Process: cellular copper ion homeostasis (GO:0006878);; Cellular Component: integral component of membrane (GO:0016021);	K14686|1.8e-38|ini:109158749|K14686 solute carrier family 31 (copper transporter), member 1 | (RefSeq) copper transporter 6-like	Copper transporter 4 OS=Arabidopsis thaliana OX=3702 GN=COPT4 PE=2 SV=2	hypothetical protein Saspl_022429 [Salvia splendens]
CH-QTL2.1	gene.SIN_1011223	Location=chr11:12477589 12479700	2112	chr11	12477589	12479700	--	--	Molecular Function: RNA binding (GO:0003723);	K12881|9.3e-127|sind:105174434|K12881 THO complex subunit 4 | (RefSeq) THO complex subunit 4A	THO complex subunit 4A OS=Arabidopsis thaliana OX=3702 GN=ALY1 PE=1 SV=1	THO complex subunit 4A [Sesamum indicum]
CH-QTL2.1	gene.SIN_1011140	Location=chr11:12913192 12913599	408	chr11	12913192	12913599	[O]	Posttranslational modification, protein turnover, chaperones	--	K13993|4.0e-69|sind:105174508|K13993 HSP20 family protein | (RefSeq) class I heat shock protein	18.1 kDa class I heat shock protein (Fragment) OS=Medicago sativa OX=3879 GN=HSP18.1 PE=2 SV=1	class I heat shock protein [Sesamum indicum]
CH-QTL2.1	gene.SIN_1011089	Location=chr11:13183896 13188731	4836	chr11	13183896	13188731	--	--	--	--	Protein root UVB sensitive 5 OS=Arabidopsis thaliana OX=3702 GN=RUS5 PE=2 SV=1	protein root UVB sensitive 5 isoform X2 [Sesamum indicum]
CH-QTL2.1	gene.SIN_1011082	Location=chr11:13225035 13231953	6919	chr11	13225035	13231953	--	--	Cellular Component: integral component of membrane (GO:0016021);	--	E3 ubiquitin-protein ligase APD2 OS=Arabidopsis thaliana OX=3702 GN=APD2 PE=1 SV=1	uncharacterized protein LOC105174567 isoform X1 [Sesamum indicum]
CH-QTL2.1	gene.SIN_1011193	Location=chr11:12629340 12630872	1533	chr11	12629340	12630872	[H]	Coenzyme transport and metabolism	Molecular Function: pyridoxal phosphatase activity (GO:0033883);	K07025|2.0e-169|sind:105174459|K07025 putative hydrolase of the HAD superfamily | (RefSeq) uncharacterized protein LOC105174459 isoform X1	--	uncharacterized protein LOC105174459 isoform X2 [Sesamum indicum]
CH-QTL2.1	gene.SIN_1004411	Location=chr11:11801386 11803705	2320	chr11	11801386	11803705	--	--	Molecular Function: protein binding (GO:0005515);	K03453|1.2e-06|han:110873038|K03453 bile acid:Na+ symporter, BASS family | (RefSeq) probable sodium/metabolite cotransporter BASS3, chloroplastic	BTB/POZ domain-containing protein At5g03250 OS=Arabidopsis thaliana OX=3702 GN=At5g03250 PE=2 SV=1	BTB/POZ domain-containing protein At5g03250 [Sesamum indicum]
CH-QTL2.1	gene.SIN_1011160	Location=chr11:12794080 12799746	5667	chr11	12794080	12799746	[F]	Nucleotide transport and metabolism	Molecular Function: uracil phosphoribosyltransferase activity (GO:0004845);; Biological Process: uracil salvage (GO:0006223);; Biological Process: nucleoside metabolic process (GO:0009116);	K00761|3.5e-133|sind:105174490|K00761 uracil phosphoribosyltransferase [EC:2.4.2.9] | (RefSeq) uracil phosphoribosyltransferase isoform X2	Uracil phosphoribosyltransferase OS=Nicotiana tabacum OX=4097 GN=UPP PE=2 SV=1	uracil phosphoribosyltransferase isoform X2 [Sesamum indicum]
CH-QTL2.1	gene.SIN_1011058	Location=chr11:13394267 13404673	10407	chr11	13394267	13404673	--	--	Molecular Function: protein binding (GO:0005515);; Biological Process: biological_process (GO:0008150);; Biological Process: tissue development (GO:0009888);; Biological Process: meristem maintenance (GO:0010073);; Biological Process: multicellular organismal process (GO:0032501);; Biological Process: developmental process (GO:0032502);; Biological Process: meristem development (GO:0048507);; Bio…	K13466|1.1e-19|fve:101315391|K13466 EIX receptor 1/2 | (RefSeq) probable LRR receptor-like serine/threonine-protein kinase At1g34110	Receptor like protein 24 OS=Arabidopsis thaliana OX=3702 GN=RLP24 PE=3 SV=1	receptor-like protein 12 [Sesamum indicum]
CH-QTL2.1	gene.SIN_1011234	Location=chr11:12407061 12408066	1006	chr11	12407061	12408066	--	--	Cellular Component: nucleosome (GO:0000786);; Molecular Function: DNA binding (GO:0003677);; Cellular Component: nucleus (GO:0005634);; Molecular Function: protein heterodimerization activity (GO:0046982);	K11252|3.4e-63|sind:105174422|K11252 histone H2B | (RefSeq) histone H2B.9	Histone H2B.9 OS=Arabidopsis thaliana OX=3702 GN=At5g02570 PE=1 SV=3	histone H2B.9 [Sesamum indicum]
CH-QTL2.1	gene.SIN_1011118	Location=chr11:13011804 13016177	4374	chr11	13011804	13016177	--	--	Molecular Function: thiol-dependent ubiquitin-specific protease activity (GO:0004843);; Biological Process: protein deubiquitination (GO:0016579);	K11863|8.4e-154|sind:105174531|K11863 Ataxin-3 [EC:3.4.22.-] | (RefSeq) ataxin-3 homolog isoform X1	Ataxin-3 homolog OS=Arabidopsis thaliana OX=3702 GN=At3g54130 PE=1 SV=1	ataxin-3 homolog isoform X1 [Sesamum indicum]
CH-QTL2.1	gene.SIN_1011174	Location=chr11:12713304 12715286	1983	chr11	12713304	12715286	[T]	Signal transduction mechanisms	Molecular Function: protein serine/threonine kinase activity (GO:0004674);; Molecular Function: ATP binding (GO:0005524);; Cellular Component: integral component of membrane (GO:0016021);; Molecular Function: carbohydrate binding (GO:0030246);	K01176|2.0e-68|sbi:8065370|K01176 alpha-amylase [EC:3.2.1.1] | (RefSeq) alpha-amylase isozyme 2A	L-type lectin-domain containing receptor kinase S.4 OS=Arabidopsis thaliana OX=3702 GN=LECRKS4 PE=2 SV=1	L-type lectin-domain containing receptor kinase S.4 [Sesamum indicum]
CH-QTL2.1	gene.SIN_1010995	Location=chr11:13772444 13772809	366	chr11	13772444	13772809	--	--	Biological Process: lipid transport (GO:0006869);; Molecular Function: lipid binding (GO:0008289);	--	Non-specific lipid-transfer protein OS=Helianthus annuus OX=4232 PE=3 SV=1	non-specific lipid-transfer protein 1-like [Sesamum indicum]
CH-QTL2.1	gene.SIN_1011027	Location=chr11:13557812 13559804	1993	chr11	13557812	13559804	--	--	Molecular Function: protein serine/threonine phosphatase activity (GO:0004722);	K14497|1.8e-25|jcu:105648349|K14497 protein phosphatase 2C [EC:3.1.3.16] | (RefSeq) probable protein phosphatase 2C 8	Probable protein phosphatase 2C 33 OS=Arabidopsis thaliana OX=3702 GN=PPC6-1 PE=1 SV=1	probable protein phosphatase 2C 65 [Sesamum indicum]
CH-QTL2.1	gene.SIN_1011257	Location=chr11:12283303 12286136	2834	chr11	12283303	12286136	[M]	Cell wall/membrane/envelope biogenesis	Cellular Component: cytoplasm (GO:0005737);; Cellular Component: integral component of membrane (GO:0016021);; Biological Process: D-xylose metabolic process (GO:0042732);; Molecular Function: UDP-glucuronate decarboxylase activity (GO:0048040);; Molecular Function: NAD+ binding (GO:0070403);	K08678|1.6e-252|sind:105174398|K08678 UDP-glucuronate decarboxylase [EC:4.1.1.35] | (RefSeq) UDP-glucuronic acid decarboxylase 1	UDP-glucuronic acid decarboxylase 1 OS=Arabidopsis thaliana OX=3702 GN=UXS1 PE=1 SV=1	UDP-glucuronic acid decarboxylase 1 [Sesamum indicum]
CH-QTL2.1	gene.SIN_1011042	Location=chr11:13485370 13489642	4273	chr11	13485370	13489642	--	--	Cellular Component: integral component of membrane (GO:0016021);	K23877|6.3e-40|ccaj:109801198|K23877 xyloglucan O-acetyltransferase | (RefSeq) protein ALTERED XYLOGLUCAN 4-like	Protein trichome birefringence-like 34 OS=Arabidopsis thaliana OX=3702 GN=TBL34 PE=2 SV=2	trichome birefringence-like [Striga asiatica]
CH-QTL2.1	gene.SIN_1011019	Location=chr11:13594767 13595656	890	chr11	13594767	13595656	--	--	--	--	--	wound-induced protein 1 [Sesamum indicum]
CH-QTL2.1	gene.SIN_1004369	Location=chr11:12071091 12073137	2047	chr11	12071091	12073137	--	--	Cellular Component: nucleus (GO:0005634);; Biological Process: regulation of transcription, DNA-templated (GO:0006355);; Molecular Function: sequence-specific DNA binding (GO:0043565);; Molecular Function: protein heterodimerization activity (GO:0046982);	K08065|4.3e-98|sind:105174343|K08065 nuclear transcription Y subunit beta | (RefSeq) nuclear transcription factor Y subunit B-8	Nuclear transcription factor Y subunit B-8 OS=Arabidopsis thaliana OX=3702 GN=NFYB8 PE=1 SV=1	nuclear transcription factor Y subunit B-8 [Sesamum indicum]
CH-QTL2.1	gene.SIN_1004420	Location=chr11:11746639 11753221	6583	chr11	11746639	11753221	[T]	Signal transduction mechanisms	Molecular Function: ATP binding (GO:0005524);; Molecular Function: ATPase-coupled sulfate transmembrane transporter activity (GO:0015419);; Cellular Component: integral component of membrane (GO:0016021);; Molecular Function: ATPase activity (GO:0016887);	K21396|5.0e-53|gsl:Gasu_36200|K21396 ATP-binding cassette, subfamily G (WHITE), eye pigment precursor transporter | (RefSeq) ABC transporter, ATP-binding protein	Putative white-brown complex homolog protein 30 OS=Arabidopsis thaliana OX=3702 GN=WBC30 PE=1 SV=3	putative white-brown complex homolog protein 30 [Sesamum indicum]
CH-QTL2.1	gene.SIN_1004370	Location=chr11:12061988 12068693	6706	chr11	12061988	12068693	--	--	Molecular Function: ubiquitin-protein transferase activity (GO:0004842);	K10590|0.0e+00|sind:105174342|K10590 E3 ubiquitin-protein ligase TRIP12 [EC:2.3.2.26] | (RefSeq) E3 ubiquitin-protein ligase UPL4 isoform X1	E3 ubiquitin-protein ligase UPL4 OS=Arabidopsis thaliana OX=3702 GN=UPL4 PE=3 SV=1	E3 ubiquitin-protein ligase UPL4 isoform X1 [Sesamum indicum]
CH-QTL2.1	gene.SIN_1011197	Location=chr11:12614434 12617742	3309	chr11	12614434	12617742	[O]	Posttranslational modification, protein turnover, chaperones	Molecular Function: serine-type endopeptidase activity (GO:0004252);; Cellular Component: integral component of membrane (GO:0016021);	K00729|1.5e-07|ghi:107900980|K00729 dolichyl-phosphate beta-glucosyltransferase [EC:2.4.1.117] | (RefSeq) dolichyl-phosphate beta-glucosyltransferase-like	RHOMBOID-like protein 1 OS=Arabidopsis thaliana OX=3702 GN=RBL1 PE=2 SV=1	RHOMBOID-like protein 1 [Sesamum indicum]
CH-QTL2.1	gene.SIN_1011015	Location=chr11:13632113 13646708	14596	chr11	13632113	13646708	--	--	Biological Process: TOR signaling (GO:0031929);; Cellular Component: TORC1 complex (GO:0031931);	K07204|0.0e+00|sind:105174635|K07204 regulatory associated protein of mTOR | (RefSeq) LOW QUALITY PROTEIN: regulatory-associated protein of TOR 1	Regulatory-associated protein of TOR 1 OS=Arabidopsis thaliana OX=3702 GN=RAPTOR1 PE=1 SV=1	LOW QUALITY PROTEIN: regulatory-associated protein of TOR 1 [Sesamum indicum]
CH-QTL2.1	gene.SIN_1011236	Location=chr11:12395171 12396726	1556	chr11	12395171	12396726	--	--	Molecular Function: ligase activity (GO:0016874);	--	--	uncharacterized protein LOC105174419 [Sesamum indicum]
CH-QTL2.1	gene.SIN_1004367	Location=chr11:12085986 12088307	2322	chr11	12085986	12088307	[P]	Inorganic ion transport and metabolism	Biological Process: response to oxidative stress (GO:0006979);; Molecular Function: L-ascorbate peroxidase activity (GO:0016688);; Molecular Function: heme binding (GO:0020037);	K00434|3.8e-142|sind:105174346|K00434 L-ascorbate peroxidase [EC:1.11.1.11] | (RefSeq) L-ascorbate peroxidase 2, cytosolic	L-ascorbate peroxidase 2, cytosolic OS=Arabidopsis thaliana OX=3702 GN=APX2 PE=2 SV=3	L-ascorbate peroxidase 2, cytosolic [Sesamum indicum]
CH-QTL2.1	gene.SIN_1011094	Location=chr11:13163298 13165403	2106	chr11	13163298	13165403	--	--	--	--	--	proteoglycan 4-like isoform X1 [Sesamum indicum]
CH-QTL2.1	gene.SIN_1004399	Location=chr11:11894548 11898146	3599	chr11	11894548	11898146	[I]	Lipid transport and metabolism	Biological Process: methylation (GO:0032259);; Molecular Function: tocopherol O-methyltransferase activity (GO:0050342);	K05928|1.0e-212|sind:105174312|K05928 tocopherol O-methyltransferase [EC:2.1.1.95] | (RefSeq) probable tocopherol O-methyltransferase, chloroplastic	Probable tocopherol O-methyltransferase, chloroplastic OS=Oryza sativa subsp. japonica OX=39947 GN=VTE4 PE=2 SV=1	probable tocopherol O-methyltransferase, chloroplastic [Sesamum indicum]
CH-QTL2.1	gene.SIN_1011244	Location=chr11:12342525 12348448	5924	chr11	12342525	12348448	--	--	Molecular Function: microtubule motor activity (GO:0003777);; Molecular Function: ATP binding (GO:0005524);; Biological Process: microtubule-based movement (GO:0007018);; Molecular Function: microtubule binding (GO:0008017);	K10398|0.0e+00|sind:105174410|K10398 kinesin family member 11 | (RefSeq) kinesin-like protein KIN-5B	Kinesin-like protein KIN-5B OS=Arabidopsis thaliana OX=3702 GN=KIN5B PE=2 SV=1	kinesin-like protein KIN-5B [Sesamum indicum]
CH-QTL2.1	gene.SIN_1011116	Location=chr11:13024067 13024849	783	chr11	13024067	13024849	--	--	Molecular Function: 3-oxo-5-alpha-steroid 4-dehydrogenase activity (GO:0003865);; Cellular Component: integral component of membrane (GO:0016021);; Biological Process: brassinosteroid biosynthetic process (GO:0016132);; Molecular Function: oxidoreductase activity (GO:0016491);; Molecular Function: cholestenone 5-alpha-reductase activity (GO:0047751);	K09591|1.2e-159|sind:105174532|K09591 steroid 5-alpha-reductase [EC:1.3.1.22] | (RefSeq) steroid 5-alpha-reductase DET2	Steroid 5-alpha-reductase DET2 OS=Gossypium hirsutum OX=3635 GN=DET2 PE=1 SV=1	steroid 5-alpha-reductase DET2 [Sesamum indicum]
CH-QTL2.1	gene.SIN_1004363	Location=chr11:12110960 12111514	555	chr11	12110960	12111514	--	--	--	--	--	uncharacterized protein LOC105162186 [Sesamum indicum]
CH-QTL2.1	gene.SIN_1011105	Location=chr11:13089015 13091429	2415	chr11	13089015	13091429	--	--	Molecular Function: DNA binding (GO:0003677);; Cellular Component: nucleus (GO:0005634);	K08869|4.8e-33|cre:CHLREDRAFT_165812|K08869 aarF domain-containing kinase | (RefSeq) predicted protein	Transcription factor DIVARICATA OS=Antirrhinum majus OX=4151 GN=DIVARICATA PE=2 SV=1	transcription factor DIVARICATA-like [Sesamum indicum]
CH-QTL2.1	gene.SIN_1011156	Location=chr11:12825169 12827984	2816	chr11	12825169	12827984	--	--	Cellular Component: integral component of membrane (GO:0016021);	K20854|3.8e-11|pavi:110744711|K20854 hydroxyproline O-galactosyltransferase HPGT [EC:2.4.1.-] | (RefSeq) hydroxyproline O-galactosyltransferase HPGT1-like isoform X1	Protein RETICULATA, chloroplastic OS=Arabidopsis thaliana OX=3702 GN=RE PE=1 SV=1	LOW QUALITY PROTEIN: protein RETICULATA, chloroplastic [Sesamum indicum]
CH-QTL2.1	gene.SIN_1011113	Location=chr11:13036392 13039822	3431	chr11	13036392	13039822	[G]	Carbohydrate transport and metabolism	Cellular Component: integral component of membrane (GO:0016021);; Molecular Function: transmembrane transporter activity (GO:0022857);	K08193|9.7e-108|sind:105161562|K08193 MFS transporter, ACS family, solute carrier family 17 (sodium-dependent inorganic phosphate cotransporter), other | (RefSeq) probable anion transporter 3, chloroplastic	Probable anion transporter 3, chloroplastic OS=Arabidopsis thaliana OX=3702 GN=ANTR3 PE=2 SV=2	MFS transporter [Salvia splendens]
CH-QTL2.1	gene.SIN_1011237	Location=chr11:12391813 12394023	2211	chr11	12391813	12394023	--	--	Cellular Component: nucleosome (GO:0000786);; Molecular Function: DNA binding (GO:0003677);; Cellular Component: nucleus (GO:0005634);; Molecular Function: protein heterodimerization activity (GO:0046982);	K11251|4.8e-65|oeu:111385130|K11251 histone H2A | (RefSeq) histone H2A	Probable histone H2A.4 OS=Arabidopsis thaliana OX=3702 GN=At5g02560 PE=1 SV=1	histone H2A-like [Coffea arabica]
CH-QTL2.1	gene.SIN_1011151	Location=chr11:12851831 12854712	2882	chr11	12851831	12854712	[E]	Amino acid transport and metabolism	Biological Process: oligopeptide transport (GO:0006857);; Cellular Component: integral component of membrane (GO:0016021);; Molecular Function: transmembrane transporter activity (GO:0022857);	K14638|6.3e-268|cann:107843454|K14638 solute carrier family 15 (peptide/histidine transporter), member 3/4 | (RefSeq) protein NRT1/ PTR FAMILY 5.6-like	Protein NRT1/ PTR FAMILY 5.7 OS=Arabidopsis thaliana OX=3702 GN=NPF5.7 PE=2 SV=2	protein NRT1/ PTR FAMILY 5.6 [Sesamum indicum]
CH-QTL2.1	gene.SIN_1010989	Location=chr11:13799847 13802148	2302	chr11	13799847	13802148	[J]	Translation, ribosomal structure and biogenesis	Molecular Function: translation elongation factor activity (GO:0003746);; Cellular Component: cytoplasm (GO:0005737);	K02356|1.8e-130|sind:105174666|K02356 elongation factor P | (RefSeq) uncharacterized protein LOC105174666	--	uncharacterized protein LOC105174666 [Sesamum indicum]
CH-QTL2.1	gene.SIN_1011214	Location=chr11:12510647 12512449	1803	chr11	12510647	12512449	--	--	Molecular Function: DNA binding (GO:0003677);; Cellular Component: nucleus (GO:0005634);; Biological Process: regulation of transcription, DNA-templated (GO:0006355);	K20043|1.6e-27|aip:107640400|K20043 clathrin coat assembly protein AP180 | (RefSeq) putative clathrin assembly protein At5g35200	Dof zinc finger protein DOF3.6 OS=Arabidopsis thaliana OX=3702 GN=DOF3.6 PE=1 SV=2	dof zinc finger protein DOF5.1 [Sesamum indicum]
CH-QTL2.1	gene.SIN_1011029	Location=chr11:13550671 13553271	2601	chr11	13550671	13553271	--	--	Cellular Component: cellular_component (GO:0005575);; Cellular Component: obsolete cell (GO:0005623);; Cellular Component: plasma membrane (GO:0005886);; Cellular Component: membrane (GO:0016020);; Cellular Component: obsolete cell part (GO:0044464);; Cellular Component: cell periphery (GO:0071944);	K19996|3.6e-100|atr:18449038|K19996 phosphatidylinositol transfer protein SFH5 | (RefSeq) patellin-3	Patellin-6 OS=Arabidopsis thaliana OX=3702 GN=PATL6 PE=2 SV=1	patellin-6 [Sesamum indicum]
CH-QTL2.1	gene.SIN_1011282	Location=chr11:12183963 12185942	1980	chr11	12183963	12185942	[O]	Posttranslational modification, protein turnover, chaperones	Biological Process: protein glutathionylation (GO:0010731);	K00799|2.3e-132|sind:105174376|K00799 glutathione S-transferase [EC:2.5.1.18] | (RefSeq) glutathione S-transferase L3-like	Glutathione S-transferase L3 OS=Arabidopsis thaliana OX=3702 GN=GSTL3 PE=2 SV=1	glutathione S-transferase L3-like [Sesamum indicum]
CH-QTL2.1	gene.SIN_1011129	Location=chr11:12969898 12971655	1758	chr11	12969898	12971655	[G]	Carbohydrate transport and metabolism	Cellular Component: cytoplasm (GO:0005737);; Biological Process: sucrose biosynthetic process (GO:0005986);; Biological Process: fructose metabolic process (GO:0006000);; Biological Process: fructose 6-phosphate metabolic process (GO:0006002);; Biological Process: gluconeogenesis (GO:0006094);; Biological Process: fructose 1,6-bisphosphate metabolic process (GO:0030388);; Molecular Function: fruc…	K03841|3.3e-239|sind:105174519|K03841 fructose-1,6-bisphosphatase I [EC:3.1.3.11] | (RefSeq) fructose-1,6-bisphosphatase, chloroplastic-like	Fructose-1,6-bisphosphatase, chloroplastic OS=Oryza sativa subsp. indica OX=39946 GN=OsI_10887 PE=1 SV=1	fructose-1,6-bisphosphatase, chloroplastic-like [Sesamum indicum]
CH-QTL2.1	gene.SIN_1011025	Location=chr11:13566882 13571153	4272	chr11	13566882	13571153	--	--	Cellular Component: nucleus (GO:0005634);	K14848|6.1e-221|sind:105174624|K14848 ribosome assembly protein RRB1 | (RefSeq) glutamate-rich WD repeat-containing protein 1	--	glutamate-rich WD repeat-containing protein 1 [Sesamum indicum]
CH-QTL2.1	gene.SIN_1011162	Location=chr11:12782413 12790479	8067	chr11	12782413	12790479	[Q]	Secondary metabolites biosynthesis, transport and catabolism	Molecular Function: oxidoreductase activity (GO:0016491);	K00002|1.6e-167|sind:105174487|K00002 alcohol dehydrogenase (NADP+) [EC:1.1.1.2] | (RefSeq) aldo-keto reductase family 4 member C9	NADPH-dependent aldo-keto reductase, chloroplastic OS=Arabidopsis thaliana OX=3702 GN=AKR4C9 PE=1 SV=1	BnaC04g53540D [Brassica napus]
CH-QTL2.1	gene.SIN_1004406	Location=chr11:11843142 11845981	2840	chr11	11843142	11845981	--	--	Molecular Function: molecular_function (GO:0003674);; Molecular Function: nucleic acid binding (GO:0003676);; Molecular Function: RNA binding (GO:0003723);; Molecular Function: mRNA binding (GO:0003729);; Molecular Function: catalytic activity (GO:0003824);; Molecular Function: nuclease activity (GO:0004518);; Molecular Function: endonuclease activity (GO:0004519);; Molecular Function: binding (G…	--	Pentatricopeptide repeat-containing protein At2g37230 OS=Arabidopsis thaliana OX=3702 GN=At2g37230 PE=2 SV=1	pentatricopeptide repeat-containing protein At2g37230 [Sesamum indicum]
CH-QTL2.1	gene.SIN_1011246	Location=chr11:12332700 12334223	1524	chr11	12332700	12334223	--	--	Molecular Function: protein binding (GO:0005515);	--	--	F-box protein At2g39490 isoform X1 [Sesamum indicum]
CH-QTL2.1	gene.SIN_1004388	Location=chr11:11968098 11970073	1976	chr11	11968098	11970073	--	--	Molecular Function: ligase activity (GO:0016874);	--	--	uncharacterized RING finger protein C4G3.12c [Sesamum indicum]
CH-QTL2.1	gene.SIN_1010982	Location=chr11:13829602 13833391	3790	chr11	13829602	13833391	--	--	Molecular Function: DNA-binding transcription factor activity (GO:0003700);; Cellular Component: nucleus (GO:0005634);; Molecular Function: sequence-specific DNA binding (GO:0043565);	K16225|6.2e-15|csat:104760397|K16225 probable WRKY transcription factor 52 | (RefSeq) disease resistance protein RRS1-like	Probable WRKY transcription factor 70 OS=Arabidopsis thaliana OX=3702 GN=WRKY70 PE=1 SV=1	probable WRKY transcription factor 70 [Sesamum indicum]
CH-QTL2.1	gene.SIN_1010976	Location=chr11:13861115 13863432	2318	chr11	13861115	13863432	[R]	General function prediction only	Molecular Function: translation initiation factor activity (GO:0003743);	K03238|5.6e-139|sind:105174679|K03238 translation initiation factor 2 subunit 2 | (RefSeq) eukaryotic translation initiation factor 2 subunit beta	Eukaryotic translation initiation factor 2 subunit beta OS=Triticum aestivum OX=4565 PE=1 SV=1	eukaryotic translation initiation factor 2 subunit beta [Sesamum indicum]
CH-QTL2.1	gene.SIN_1004393	Location=chr11:11926763 11930969	4207	chr11	11926763	11930969	[O]	Posttranslational modification, protein turnover, chaperones	Cellular Component: endoplasmic reticulum lumen (GO:0005788);; Cellular Component: plasma membrane (GO:0005886);; Cellular Component: integral component of membrane (GO:0016021);; Biological Process: positive regulation by host of viral process (GO:0044794);	K09523|1.0e-244|sind:105174320|K09523 DnaJ homolog subfamily C member 3 | (RefSeq) dnaJ protein P58IPK homolog	DnaJ protein P58IPK homolog B OS=Oryza sativa subsp. japonica OX=39947 GN=P58B PE=1 SV=1	dnaJ protein P58IPK homolog [Sesamum indicum]
CH-QTL2.1	gene.SIN_1011179	Location=chr11:12696319 12699292	2974	chr11	12696319	12699292	--	--	--	--	--	uncharacterized protein LOC105174716 [Sesamum indicum]
CH-QTL2.1	gene.SIN_1011225	Location=chr11:12466944 12470404	3461	chr11	12466944	12470404	--	--	Molecular Function: GTPase activator activity (GO:0005096);; Molecular Function: metal ion binding (GO:0046872);	K12492|8.0e-266|sind:105174432|K12492 ADP-ribosylation factor GTPase-activating protein 1 | (RefSeq) probable ADP-ribosylation factor GTPase-activating protein AGD6	Probable ADP-ribosylation factor GTPase-activating protein AGD6 OS=Arabidopsis thaliana OX=3702 GN=AGD6 PE=1 SV=1	probable ADP-ribosylation factor GTPase-activating protein AGD6 [Sesamum indicum]
CH-QTL2.1	gene.SIN_1011069	Location=chr11:13324574 13326413	1840	chr11	13324574	13326413	--	--	Cellular Component: Golgi apparatus (GO:0005794);; Cellular Component: integral component of membrane (GO:0016021);; Molecular Function: O-acetyltransferase activity (GO:0016413);	K23877|8.8e-38|oeu:111400864|K23877 xyloglucan O-acetyltransferase | (RefSeq) protein ALTERED XYLOGLUCAN 4-like	Protein trichome birefringence-like 3 OS=Arabidopsis thaliana OX=3702 GN=TBL3 PE=2 SV=1	protein trichome birefringence-like 3 [Sesamum indicum]
CH-QTL2.1	gene.SIN_1004419	Location=chr11:11754407 11757537	3131	chr11	11754407	11757537	--	--	Molecular Function: single-stranded DNA binding (GO:0003697);; Molecular Function: RNA binding (GO:0003723);; Biological Process: RNA metabolic process (GO:0016070);; Molecular Function: sequence-specific DNA binding (GO:0043565);	K14488|1.4e-16|vra:106757509|K14488 SAUR family protein | (RefSeq) uncharacterized protein LOC106757509	--	translin [Sesamum indicum]
CH-QTL2.1	gene.SIN_1004427	Location=chr11:11681193 11683396	2204	chr11	11681193	11683396	--	--	Molecular Function: UDP-glycosyltransferase activity (GO:0008194);; Molecular Function: transferase activity, transferring hexosyl groups (GO:0016758);	K00927|3.8e-96|ini:109182250|K00927 phosphoglycerate kinase [EC:2.7.2.3] | (RefSeq) uncharacterized LOC109182250	UDP-glycosyltransferase 86A1 OS=Arabidopsis thaliana OX=3702 GN=UGT86A1 PE=2 SV=1	UDP-glycosyltransferase 86A1-like [Sesamum indicum]
CH-QTL2.1	gene.SIN_1004382	Location=chr11:12006795 12007835	1041	chr11	12006795	12007835	--	--	--	--	--	hypothetical protein CDL12_16880 [Handroanthus impetiginosus]
CH-QTL2.1	gene.SIN_1004438	Location=chr11:11629857 11630252	396	chr11	11629857	11630252	--	--	Biological Process: response to auxin (GO:0009733);	K14488|1.2e-25|dzi:111311823|K14488 SAUR family protein | (RefSeq) auxin-responsive protein SAUR50-like	--	auxin-responsive protein SAUR71-like [Sesamum indicum]
CH-QTL2.1	gene.SIN_1011194	Location=chr11:12625299 12627920	2622	chr11	12625299	12627920	[R]	General function prediction only	Molecular Function: molecular_function (GO:0003674);; Molecular Function: binding (GO:0005488);; Molecular Function: copper ion binding (GO:0005507);; Cellular Component: cellular_component (GO:0005575);; Cellular Component: extracellular region (GO:0005576);; Cellular Component: intracellular (GO:0005622);; Cellular Component: obsolete cell (GO:0005623);; Cellular Component: cytoplasm (GO:000573…	K08956|3.4e-125|gra:105797721|K08956 AFG3 family protein [EC:3.4.24.-] | (RefSeq) ATP-dependent zinc metalloprotease FTSH 10, mitochondrial	Uncharacterized protein At2g37660, chloroplastic OS=Arabidopsis thaliana OX=3702 GN=At2g37660 PE=1 SV=2	uncharacterized protein At5g02240 [Sesamum indicum]
CH-QTL2.1	gene.SIN_1011170	Location=chr11:12728944 12729673	730	chr11	12728944	12729673	--	--	Molecular Function: molecular_function (GO:0003674);; Molecular Function: DNA-binding transcription factor activity (GO:0003700);; Cellular Component: cellular_component (GO:0005575);; Cellular Component: intracellular (GO:0005622);; Cellular Component: obsolete cell (GO:0005623);; Cellular Component: nucleus (GO:0005634);; Biological Process: regulation of transcription, DNA-templated (GO:000635…	K08081|3.3e-07|thj:104827446|K08081 tropinone reductase I [EC:1.1.1.206] | (RefSeq) tropinone reductase homolog At5g06060-like	Transcriptional regulator TAC1 OS=Arabidopsis thaliana OX=3702 GN=TAC1 PE=2 SV=1	transcriptional regulator TAC1 [Sesamum indicum]
CH-QTL2.1	gene.SIN_1011132	Location=chr11:12955617 12956393	777	chr11	12955617	12956393	--	--	--	--	--	uncharacterized protein LOC105174516 [Sesamum indicum]
CH-QTL2.1	gene.SIN_1011068	Location=chr11:13328847 13337586	8740	chr11	13328847	13337586	--	--	Molecular Function: AMP deaminase activity (GO:0003876);; Cellular Component: integral component of membrane (GO:0016021);; Biological Process: IMP salvage (GO:0032264);	K01490|0.0e+00|sind:105174585|K01490 AMP deaminase [EC:3.5.4.6] | (RefSeq) AMP deaminase isoform X1	AMP deaminase OS=Arabidopsis thaliana OX=3702 GN=AMPD PE=1 SV=2	AMP deaminase isoform X1 [Sesamum indicum]
CH-QTL2.1	gene.SIN_1011168	Location=chr11:12749276 12752726	3451	chr11	12749276	12752726	[IQR]	--	Molecular Function: tropine dehydrogenase activity (GO:0050356);	K08081|3.0e-148|sind:105174480|K08081 tropinone reductase I [EC:1.1.1.206] | (RefSeq) tropinone reductase homolog	Tropinone reductase homolog OS=Datura stramonium OX=4076 PE=2 SV=1	tropinone reductase homolog [Sesamum indicum]
CH-QTL2.1	gene.SIN_1011175	Location=chr11:12711585 12712046	462	chr11	12711585	12712046	--	--	Molecular Function: serine-type endopeptidase inhibitor activity (GO:0004867);; Biological Process: response to wounding (GO:0009611);	--	Subtilisin inhibitor CLSI-I OS=Canavalia lineata OX=28957 PE=1 SV=1	PREDICTED: subtilisin inhibitor CLSI-I-like [Erythranthe guttata]
CH-QTL2.1	gene.SIN_1004372	Location=chr11:12052179 12056422	4244	chr11	12052179	12056422	--	--	Molecular Function: zinc ion binding (GO:0008270);	K22262|8.3e-141|qsu:112034235|K22262 WD repeat and FYVE domain-containing protein 3 | (RefSeq) protein SPIRRIG	Putative pentatricopeptide repeat-containing protein At5g09950 OS=Arabidopsis thaliana OX=3702 GN=PCMP-H35 PE=3 SV=1	putative pentatricopeptide repeat-containing protein At5g09950 [Sesamum indicum]
CH-QTL2.1	gene.SIN_1011243	Location=chr11:12359193 12364262	5070	chr11	12359193	12364262	--	--	Molecular Function: hydrolase activity (GO:0016787);; Biological Process: phosphatidylinositol dephosphorylation (GO:0046856);	K24221|3.5e-91|boe:106343353|K24221 type I inositol polyphosphate 5-phosphatase IP5P1/2 [EC:3.1.3.56] | (RefSeq) type I inositol polyphosphate 5-phosphatase 1 isoform X1	Type I inositol polyphosphate 5-phosphatase 8 OS=Arabidopsis thaliana OX=3702 GN=IP5P8 PE=2 SV=1	type I inositol polyphosphate 5-phosphatase 8 isoform X1 [Sesamum indicum]
CH-QTL2.1	gene.SIN_1011206	Location=chr11:12562136 12565171	3036	chr11	12562136	12565171	--	--	Molecular Function: protein serine/threonine phosphatase activity (GO:0004722);	K01102|7.5e-134|gmx:100794388|K01102 pyruvate dehydrogenase phosphatase [EC:3.1.3.43] | (RefSeq) probable protein phosphatase 2C 4	Probable protein phosphatase 2C 23 OS=Arabidopsis thaliana OX=3702 GN=PLL4 PE=2 SV=1	probable protein phosphatase 2C 23 [Sesamum indicum]
CH-QTL2.1	gene.SIN_1011023	Location=chr11:13574245 13576559	2315	chr11	13574245	13576559	--	--	Molecular Function: DNA-binding transcription factor activity (GO:0003700);; Cellular Component: nucleus (GO:0005634);; Molecular Function: sequence-specific DNA binding (GO:0043565);	K13424|6.2e-291|sind:110012813|K13424 WRKY transcription factor 33 | (RefSeq) probable WRKY transcription factor 33	Probable WRKY transcription factor 33 OS=Arabidopsis thaliana OX=3702 GN=WRKY33 PE=1 SV=2	probable WRKY transcription factor 33 [Sesamum indicum]
CH-QTL2.1	gene.SIN_1011038	Location=chr11:13501041 13501641	601	chr11	13501041	13501641	--	--	Molecular Function: DNA-binding transcription factor activity (GO:0003700);; Biological Process: transcription, DNA-templated (GO:0006351);; Biological Process: brassinosteroid mediated signaling pathway (GO:0009742);	K14503|5.0e-20|cic:CICLE_v10026102mg|K14503 brassinosteroid resistant 1/2 | (RefSeq) hypothetical protein	BES1/BZR1 homolog protein 3 OS=Arabidopsis thaliana OX=3702 GN=BEH3 PE=1 SV=1	hypothetical protein CDL12_23246 [Handroanthus impetiginosus]
CH-QTL2.1	gene.SIN_1004422	Location=chr11:11723517 11736907	13391	chr11	11723517	11736907	[K]	Transcription	Molecular Function: DNA-binding transcription factor activity (GO:0003700);; Biological Process: DNA-templated transcription, initiation (GO:0006352);	K01872|4.3e-60|pvu:PHAVU_007G142900g|K01872 alanyl-tRNA synthetase [EC:6.1.1.7] | (RefSeq) hypothetical protein	RNA polymerase sigma factor sigF, chloroplastic OS=Arabidopsis thaliana OX=3702 GN=SIGF PE=1 SV=1	RNA polymerase sigma factor sigF, chloroplastic isoform X1 [Sesamum indicum]
CH-QTL2.1	gene.SIN_1011189	Location=chr11:12658514 12660508	1995	chr11	12658514	12660508	--	--	Biological Process: response to red or far red light (GO:0009639);	K05909|9.7e-33|oeu:111404394|K05909 laccase [EC:1.10.3.2] | (RefSeq) laccase-4-like	Protein FAR-RED ELONGATED HYPOCOTYL 1 OS=Arabidopsis thaliana OX=3702 GN=FHY1 PE=1 SV=1	protein FAR-RED-ELONGATED HYPOCOTYL 1-LIKE [Sesamum indicum]
CH-QTL2.1	gene.SIN_1011275	Location=chr11:12215600 12216358	759	chr11	12215600	12216358	--	--	Molecular Function: iron ion binding (GO:0005506);; Cellular Component: membrane (GO:0016020);; Cellular Component: integral component of membrane (GO:0016021);; Molecular Function: oxidoreductase activity, acting on paired donors, with incorporation or reduction of molecular oxygen, NAD(P)H as one donor, and incorporation of one atom of oxygen (GO:0016709);; Molecular Function: heme binding (GO:…	K13260|8.2e-70|nau:109240371|K13260 isoflavone/4'-methoxyisoflavone 2'-hydroxylase [EC:1.14.14.90 1.14.14.89] | (RefSeq) isoflavone 2'-hydroxylase-like	Cytochrome P450 81Q32 OS=Catharanthus roseus OX=4058 GN=CYP81Q32 PE=2 SV=1	cytochrome P450 81E8-like [Sesamum indicum]
CH-QTL2.1	gene.SIN_1011266	Location=chr11:12240949 12241548	600	chr11	12240949	12241548	--	--	--	--	--	uncharacterized protein LOC105174705 [Sesamum indicum]
CH-QTL2.1	gene.SIN_1011006	Location=chr11:13699866 13703514	3649	chr11	13699866	13703514	--	--	Cellular Component: integral component of membrane (GO:0016021);	--	--	stress response protein NST1 [Sesamum indicum]
CH-QTL2.1	gene.SIN_1004423	Location=chr11:11698616 11700802	2187	chr11	11698616	11700802	[P]	Inorganic ion transport and metabolism	Cellular Component: integral component of membrane (GO:0016021);; Molecular Function: transmembrane transporter activity (GO:0022857);	K02575|1.4e-306|sind:105174283|K02575 MFS transporter, NNP family, nitrate/nitrite transporter | (RefSeq) high affinity nitrate transporter 2.4-like	High affinity nitrate transporter 2.4 OS=Arabidopsis thaliana OX=3702 GN=NRT2.4 PE=2 SV=1	high affinity nitrate transporter 2.4-like [Sesamum indicum]
CH-QTL2.1	gene.SIN_1011171	Location=chr11:12725216 12728135	2920	chr11	12725216	12728135	--	--	Cellular Component: integral component of membrane (GO:0016021);; Molecular Function: glycoprotein-N-acetylgalactosamine 3-beta-galactosyltransferase activity (GO:0016263);	K14780|9.5e-81|dcr:108220614|K14780 ATP-dependent RNA helicase DHX37/DHR1 [EC:3.6.4.13] | (RefSeq) ATP-dependent RNA helicase DEAH13-like isoform X1	--	uncharacterized protein LOC105174478 [Sesamum indicum]
CH-QTL2.1	gene.SIN_1010986	Location=chr11:13807942 13808370	429	chr11	13807942	13808370	--	--	Cellular Component: integral component of membrane (GO:0016021);	--	--	uncharacterized protein LOC105174668 [Sesamum indicum]
CH-QTL2.1	gene.SIN_1011218	Location=chr11:12499281 12500095	815	chr11	12499281	12500095	--	--	Cellular Component: integral component of membrane (GO:0016021);; Biological Process: protein ubiquitination (GO:0016567);	K19041|9.9e-12|cpap:110813705|K19041 E3 ubiquitin-protein ligase RNF38/44 [EC:2.3.2.27] | (RefSeq) LOW QUALITY PROTEIN: RING-H2 finger protein ATL65	RING-H2 finger protein ATL16 OS=Arabidopsis thaliana OX=3702 GN=ATL16 PE=2 SV=1	RING-H2 finger protein ATL51-like [Sesamum indicum]
CH-QTL2.1	gene.SIN_1011003	Location=chr11:13720406 13728723	8318	chr11	13720406	13728723	[T]	Signal transduction mechanisms	Molecular Function: protein serine/threonine kinase activity (GO:0004674);; Molecular Function: ATP binding (GO:0005524);	K08867|0.0e+00|sind:105174649|K08867 WNK lysine deficient protein kinase [EC:2.7.11.1] | (RefSeq) probable serine/threonine-protein kinase WNK5	Probable serine/threonine-protein kinase WNK5 OS=Arabidopsis thaliana OX=3702 GN=WNK5 PE=1 SV=2	probable serine/threonine-protein kinase WNK5 [Sesamum indicum]
CH-QTL2.1	gene.SIN_1011261	Location=chr11:12264493 12266084	1592	chr11	12264493	12266084	--	--	Cellular Component: plasma membrane (GO:0005886);; Molecular Function: kinase inhibitor activity (GO:0019210);	--	Probable membrane-associated kinase regulator 4 OS=Arabidopsis thaliana OX=3702 GN=MAKR4 PE=3 SV=1	probable membrane-associated kinase regulator 4 [Sesamum indicum]
CH-QTL2.1	gene.SIN_1004374	Location=chr11:12040171 12047930	7760	chr11	12040171	12047930	[L]	Replication, recombination and repair	Molecular Function: DNA binding (GO:0003677);; Molecular Function: DNA helicase activity (GO:0003678);; Molecular Function: ATP binding (GO:0005524);; Biological Process: DNA replication initiation (GO:0006270);	K10737|0.0e+00|sind:105174339|K10737 DNA helicase MCM8 [EC:3.6.4.12] | (RefSeq) probable DNA helicase MCM8	Probable DNA helicase MCM8 OS=Arabidopsis thaliana OX=3702 GN=MCM8 PE=2 SV=2	probable DNA helicase MCM8 [Sesamum indicum]
CH-QTL2.1	gene.SIN_1011062	Location=chr11:13364603 13375591	10989	chr11	13364603	13375591	--	--	Cellular Component: nucleus (GO:0005634);; Biological Process: intracellular protein transport (GO:0006886);; Molecular Function: Ran GTPase binding (GO:0008536);	K08960|7.9e-34|lsv:111908231|K08960 casein kinase 1, epsilon [EC:2.7.11.1] | (RefSeq) uncharacterized protein LOC111908231	--	importin-11 isoform X1 [Sesamum indicum]
CH-QTL2.1	gene.SIN_1011036	Location=chr11:13516069 13521761	5693	chr11	13516069	13521761	[V]	Defense mechanisms	Molecular Function: antiporter activity (GO:0015297);; Cellular Component: integral component of membrane (GO:0016021);; Molecular Function: xenobiotic transmembrane transporter activity (GO:0042910);	K20456|9.0e-95|smo:SELMODRAFT_417928|K20456 oxysterol-binding protein 1 | (RefSeq) hypothetical protein	Protein DETOXIFICATION 44, chloroplastic OS=Arabidopsis thaliana OX=3702 GN=DTX44 PE=2 SV=1	protein DETOXIFICATION 44, chloroplastic [Sesamum indicum]
CH-QTL2.1	gene.SIN_1011125	Location=chr11:12985717 12986319	603	chr11	12985717	12986319	[L]	Replication, recombination and repair	--	--	Heme-binding-like protein At3g10130, chloroplastic OS=Arabidopsis thaliana OX=3702 GN=At3g10130 PE=1 SV=1	heme-binding-like protein At3g10130, chloroplastic [Sesamum indicum]
CH-QTL2.1	gene.SIN_1011207	Location=chr11:12551840 12555409	3570	chr11	12551840	12555409	[Z]	Cytoskeleton	Molecular Function: ATP binding (GO:0005524);; Cellular Component: cytoplasm (GO:0005737);; Cellular Component: cytoskeleton (GO:0005856);	K10355|1.9e-217|sind:105174444|K10355 actin, other eukaryote | (RefSeq) actin-4	Actin-4 OS=Arabidopsis thaliana OX=3702 GN=ACT4 PE=1 SV=1	actin-4 [Sesamum indicum]
CH-QTL2.1	gene.SIN_1011145	Location=chr11:12880732 12883422	2691	chr11	12880732	12883422	--	--	Molecular Function: Rho guanyl-nucleotide exchange factor activity (GO:0005089);	--	Rop guanine nucleotide exchange factor 7 OS=Arabidopsis thaliana OX=3702 GN=ROPGEF7 PE=1 SV=1	rop guanine nucleotide exchange factor 7 [Sesamum indicum]
CH-QTL2.1	gene.SIN_1011063	Location=chr11:13358441 13363309	4869	chr11	13358441	13363309	[J]	Translation, ribosomal structure and biogenesis	Biological Process: regulation of cell growth (GO:0001558);; Molecular Function: molecular_function (GO:0003674);; Molecular Function: nucleic acid binding (GO:0003676);; Molecular Function: DNA binding (GO:0003677);; Molecular Function: DNA-binding transcription factor activity (GO:0003700);; Molecular Function: binding (GO:0005488);; Molecular Function: protein binding (GO:0005515);; Cellular C…	K01265|1.1e-26|qsu:111987953|K01265 methionyl aminopeptidase [EC:3.4.11.18] | (RefSeq) methionine aminopeptidase 2-like	ERBB-3 BINDING PROTEIN 1 OS=Solanum tuberosum OX=4113 GN=EBP1 PE=2 SV=1	ERBB-3 BINDING PROTEIN 1 [Sesamum indicum]
CH-QTL2.1	gene.SIN_1011157	Location=chr11:12820105 12822774	2670	chr11	12820105	12822774	--	--	Molecular Function: protein serine/threonine kinase activity (GO:0004674);; Molecular Function: ATP binding (GO:0005524);; Cellular Component: integral component of membrane (GO:0016021);; Biological Process: recognition of pollen (GO:0048544);	K13420|7.5e-62|mesc:110601988|K13420 LRR receptor-like serine/threonine-protein kinase FLS2 [EC:2.7.11.1] | (RefSeq) LRR receptor-like serine/threonine-protein kinase FLS2	Putative receptor protein kinase ZmPK1 OS=Zea mays OX=4577 GN=PK1 PE=2 SV=2	putative receptor protein kinase ZmPK1 isoform X1 [Sesamum indicum]
CH-QTL2.1	gene.SIN_1011122	Location=chr11:12997749 13000794	3046	chr11	12997749	13000794	--	--	--	--	--	protein SSUH2 homolog [Sesamum indicum]
CH-QTL2.1	gene.SIN_1011205	Location=chr11:12571978 12575726	3749	chr11	12571978	12575726	--	--	Molecular Function: microtubule motor activity (GO:0003777);; Molecular Function: ATP binding (GO:0005524);; Cellular Component: microtubule (GO:0005874);; Biological Process: microtubule-based movement (GO:0007018);; Molecular Function: microtubule binding (GO:0008017);	K10403|0.0e+00|sind:105174449|K10403 kinesin family member 22 | (RefSeq) kinesin-like protein KIN-10B	Kinesin-like protein KIN-10B OS=Arabidopsis thaliana OX=3702 GN=KIN10B PE=2 SV=1	kinesin-like protein KIN-10B [Sesamum indicum]
CH-QTL2.1	gene.SIN_1011184	Location=chr11:12681704 12682963	1260	chr11	12681704	12682963	--	--	Molecular Function: aspartic-type endopeptidase activity (GO:0004190);	K22683|2.5e-40|smo:SELMODRAFT_426333|K22683 aspartyl protease family protein [EC:3.4.23.-] | (RefSeq) hypothetical protein	Aspartic proteinase PCS1 OS=Arabidopsis thaliana OX=3702 GN=PCS1 PE=2 SV=1	aspartic proteinase PCS1 [Sesamum indicum]
CH-QTL2.1	gene.SIN_1004403	Location=chr11:11873025 11873507	483	chr11	11873025	11873507	--	--	--	K20855|2.0e-06|pavi:110763119|K20855 beta-1,3-galactosyltransferase 1/2/3/4/5/7/8 [EC:2.4.1.-] | (RefSeq) probable beta-1,3-galactosyltransferase 2	--	uncharacterized protein LOC105174308 [Sesamum indicum]
CH-QTL2.1	gene.SIN_1011146	Location=chr11:12879075 12879413	339	chr11	12879075	12879413	--	--	Molecular Function: fatty acid binding (GO:0005504);; Biological Process: systemic acquired resistance (GO:0009627);	--	--	uncharacterized protein LOC105174503 [Sesamum indicum]
CH-QTL2.1	gene.SIN_1010999	Location=chr11:13756671 13758539	1869	chr11	13756671	13758539	--	--	Molecular Function: protein serine/threonine kinase activity (GO:0004674);; Molecular Function: protein serine/threonine/tyrosine kinase activity (GO:0004712);; Molecular Function: ATP binding (GO:0005524);	K04427|3.1e-45|lang:109331017|K04427 mitogen-activated protein kinase kinase kinase 7 [EC:2.7.11.25] | (RefSeq) serine/threonine-protein kinase HT1-like	Serine/threonine-protein kinase STY13 OS=Arabidopsis thaliana OX=3702 GN=STY13 PE=1 SV=2	serine/threonine-protein kinase HT1 [Sesamum indicum]
CH-QTL2.1	gene.SIN_1011217	Location=chr11:12501233 12502266	1034	chr11	12501233	12502266	--	--	Cellular Component: integral component of membrane (GO:0016021);	K19041|1.6e-33|tcc:18597778|K19041 E3 ubiquitin-protein ligase RNF38/44 [EC:2.3.2.27] | (RefSeq) RING-H2 finger protein ATL33	RING-H2 finger protein ATL51 OS=Arabidopsis thaliana OX=3702 GN=ATL51 PE=2 SV=2	RING-H2 finger protein ATL33 [Sesamum indicum]
CH-QTL2.1	gene.SIN_1011272	Location=chr11:12222253 12223248	996	chr11	12222253	12223248	[S]	Function unknown	--	K13449|1.4e-25|eus:EUTSA_v10015461mg|K13449 pathogenesis-related protein 1 | (RefSeq) hypothetical protein	Pathogenesis-related protein PRB1-3 OS=Hordeum vulgare OX=4513 PE=2 SV=1	STS14 protein-like [Sesamum indicum]
CH-QTL2.1	gene.SIN_1011256	Location=chr11:12287766 12289140	1375	chr11	12287766	12289140	--	--	Biological Process: metal ion transport (GO:0030001);; Molecular Function: metal ion binding (GO:0046872);	K14292|5.5e-17|spen:107013477|K14292 trimethylguanosine synthase [EC:2.1.1.-] | (RefSeq) trimethylguanosine synthase	Protein SODIUM POTASSIUM ROOT DEFECTIVE 2 OS=Arabidopsis thaliana OX=3702 GN=NAKR2 PE=2 SV=1	protein SODIUM POTASSIUM ROOT DEFECTIVE 2 [Sesamum indicum]
CH-QTL2.1	gene.SIN_1004401	Location=chr11:11882584 11884994	2411	chr11	11882584	11884994	[G]	Carbohydrate transport and metabolism	Molecular Function: channel activity (GO:0015267);; Cellular Component: integral component of membrane (GO:0016021);	K09872|6.7e-159|sind:105174310|K09872 aquaporin PIP | (RefSeq) aquaporin PIP2-4-like	Aquaporin PIP2-4 OS=Zea mays OX=4577 GN=PIP2-4 PE=1 SV=1	aquaporin PIP2-4-like [Sesamum indicum]
CH-QTL2.1	gene.SIN_1004385	Location=chr11:11991472 11993479	2008	chr11	11991472	11993479	--	--	Molecular Function: peroxidase activity (GO:0004601);; Cellular Component: extracellular region (GO:0005576);; Biological Process: response to oxidative stress (GO:0006979);; Molecular Function: heme binding (GO:0020037);; Biological Process: hydrogen peroxide catabolic process (GO:0042744);; Molecular Function: metal ion binding (GO:0046872);	K00430|6.7e-187|sind:105174327|K00430 peroxidase [EC:1.11.1.7] | (RefSeq) peroxidase 21	Peroxidase 21 OS=Arabidopsis thaliana OX=3702 GN=PER21 PE=1 SV=1	peroxidase 21 [Sesamum indicum]
CH-QTL2.1	gene.SIN_1011226	Location=chr11:12441544 12442257	714	chr11	12441544	12442257	--	--	Biological Process: microtubule cytoskeleton organization (GO:0000226);; Molecular Function: microtubule binding (GO:0008017);	K16732|5.5e-18|sind:105160166|K16732 protein regulator of cytokinesis 1 | (RefSeq) 65-kDa microtubule-associated protein 6-like	65-kDa microtubule-associated protein 6 OS=Arabidopsis thaliana OX=3702 GN=MAP65-6 PE=1 SV=1	65-kDa microtubule-associated protein 6-like [Sesamum indicum]
CH-QTL2.1	gene.SIN_1010980	Location=chr11:13848146 13848883	738	chr11	13848146	13848883	--	--	--	--	--	high mobility group B protein 6 [Sesamum indicum]
CH-QTL2.1	gene.SIN_1004409	Location=chr11:11822812 11827539	4728	chr11	11822812	11827539	--	--	Molecular Function: RNA binding (GO:0003723);; Molecular Function: voltage-gated potassium channel activity (GO:0005249);; Cellular Component: integral component of membrane (GO:0016021);; Biological Process: regulation of ion transmembrane transport (GO:0034765);	K05391|3.1e-258|sind:105174362|K05391 cyclic nucleotide gated channel, plant | (RefSeq) protein CNGC15b-like	Protein CNGC15a OS=Medicago truncatula OX=3880 GN=CNGC15A PE=1 SV=1	protein CNGC15b-like [Sesamum indicum]
CH-QTL2.1	gene.SIN_1011074	Location=chr11:13289713 13300032	10320	chr11	13289713	13300032	--	--	Molecular Function: aspartic-type endopeptidase activity (GO:0004190);; Cellular Component: integral component of membrane (GO:0016021);; Biological Process: vesicle-mediated transport (GO:0016192);	K08518|0.0e+00|sind:105174577|K08518 syntaxin-binding protein 5 | (RefSeq) uncharacterized protein LOC105174577 isoform X1	--	uncharacterized protein LOC105174577 isoform X1 [Sesamum indicum]
CH-QTL2.1	gene.SIN_1011047	Location=chr11:13455066 13456601	1536	chr11	13455066	13456601	--	--	--	K14494|1.7e-14|cmax:111492824|K14494 DELLA protein | (RefSeq) DELLA protein GAI-like	SCARECROW-LIKE protein 7 OS=Populus euphratica OX=75702 GN=SCL7 PE=2 SV=1	nodulation-signaling pathway 2 protein-like [Sesamum indicum]
CH-QTL2.1	gene.SIN_1011076	Location=chr11:13279835 13282328	2494	chr11	13279835	13282328	--	--	Molecular Function: DNA-binding transcription factor activity (GO:0003700);; Cellular Component: nucleus (GO:0005634);; Molecular Function: sequence-specific DNA binding (GO:0043565);	--	Trihelix transcription factor GT-3b OS=Arabidopsis thaliana OX=3702 GN=GT-3B PE=1 SV=1	trihelix transcription factor GT-3b [Sesamum indicum]
CH-QTL2.1	gene.SIN_1011187	Location=chr11:12667568 12669772	2205	chr11	12667568	12669772	[DPM]	--	Molecular Function: copper ion binding (GO:0005507);; Biological Process: lignin catabolic process (GO:0046274);; Cellular Component: apoplast (GO:0048046);; Molecular Function: hydroquinone:oxygen oxidoreductase activity (GO:0052716);	K05909|0.0e+00|sind:105174465|K05909 laccase [EC:1.10.3.2] | (RefSeq) laccase-17-like	Laccase-17 OS=Arabidopsis thaliana OX=3702 GN=LAC17 PE=2 SV=1	laccase-17-like [Sesamum indicum]
CH-QTL2.1	gene.SIN_1011037	Location=chr11:13502797 13509413	6617	chr11	13502797	13509413	--	--	Biological Process: double-strand break repair via homologous recombination (GO:0000724);; Biological Process: regulation of transcription, DNA-templated (GO:0006355);	K08775|0.0e+00|sind:105174738|K08775 breast cancer 2 susceptibility protein | (RefSeq) protein BREAST CANCER SUSCEPTIBILITY 2 homolog B	Protein BREAST CANCER SUSCEPTIBILITY 2 homolog B OS=Arabidopsis thaliana OX=3702 GN=BRCA2B PE=1 SV=1	protein BREAST CANCER SUSCEPTIBILITY 2 homolog B [Sesamum indicum]
CH-QTL2.1	gene.SIN_1011191	Location=chr11:12650559 12651170	612	chr11	12650559	12651170	--	--	Biological Process: regulation of DNA endoreduplication (GO:0032875);	--	Cyclin-dependent protein kinase inhibitor SMR4 OS=Arabidopsis thaliana OX=3702 GN=SMR4 PE=1 SV=1	hypothetical protein CDL12_22702 [Handroanthus impetiginosus]
CH-QTL2.1	gene.SIN_1011079	Location=chr11:13259501 13261763	2263	chr11	13259501	13261763	[Q]	Secondary metabolites biosynthesis, transport and catabolism	Molecular Function: metal ion binding (GO:0046872);; Molecular Function: dioxygenase activity (GO:0051213);	K05277|1.7e-69|dzi:111315491|K05277 anthocyanidin synthase [EC:1.14.20.4] | (RefSeq) leucoanthocyanidin dioxygenase-like	Probable 2-oxoglutarate-dependent dioxygenase At3g111800 OS=Arabidopsis thaliana OX=3702 GN=At3g11180 PE=2 SV=1	probable 2-oxoglutarate-dependent dioxygenase At3g111800 [Sesamum indicum]
CH-QTL2.1	gene.SIN_1011268	Location=chr11:12233931 12236075	2145	chr11	12233931	12236075	[T]	Signal transduction mechanisms	Molecular Function: ATP binding (GO:0005524);; Cellular Component: integral component of membrane (GO:0016021);; Molecular Function: ATPase activity (GO:0016887);	K05681|4.1e-88|var:108331191|K05681 ATP-binding cassette, subfamily G (WHITE), member 2 | (RefSeq) ABC transporter G family member 5-like	ABC transporter G family member 20 OS=Arabidopsis thaliana OX=3702 GN=ABCG20 PE=2 SV=1	ABC transporter G family member 20 [Sesamum indicum]
CH-QTL2.1	gene.SIN_1004413	Location=chr11:11785273 11787769	2497	chr11	11785273	11787769	[O]	Posttranslational modification, protein turnover, chaperones	Molecular Function: protein binding (GO:0005515);	K08770|4.3e-256|jre:109011172|K08770 ubiquitin C | (RefSeq) polyubiquitin	Polyubiquitin OS=Petroselinum crispum OX=4043 GN=PCUBI4-1 PE=2 SV=1	unnamed protein product [Prunus armeniaca]
CH-QTL2.1	gene.SIN_1011286	Location=chr11:12159013 12162358	3346	chr11	12159013	12162358	[F]	Nucleotide transport and metabolism	Molecular Function: adenylate kinase activity (GO:0004017);; Molecular Function: ATP binding (GO:0005524);	K00939|1.2e-138|sind:105174371|K00939 adenylate kinase [EC:2.7.4.3] | (RefSeq) adenylate kinase-like	Adenylate kinase OS=Solanum tuberosum OX=4113 GN=ADK PE=2 SV=1	adenylate kinase-like [Sesamum indicum]
CH-QTL2.1	gene.SIN_1011167	Location=chr11:12754407 12759110	4704	chr11	12754407	12759110	--	--	Molecular Function: protein dimerization activity (GO:0046983);	--	Transcription factor EMB1444 OS=Arabidopsis thaliana OX=3702 GN=EMB1444 PE=2 SV=1	transcription factor LHW [Sesamum indicum]
CH-QTL2.1	gene.SIN_1004395	Location=chr11:11918088 11923254	5167	chr11	11918088	11923254	--	--	Molecular Function: protein binding (GO:0005515);; Biological Process: regulation of transcription, DNA-templated (GO:0006355);; Biological Process: cell communication (GO:0007154);; Biological Process: response to nutrient (GO:0007584);; Biological Process: biological_process (GO:0008150);; Biological Process: response to external stimulus (GO:0009605);; Biological Process: regulation of biosynt…	--	--	dystrophia myotonica WD repeat-containing protein [Sesamum indicum]
CH-QTL2.1	gene.SIN_1011249	Location=chr11:12316084 12322733	6650	chr11	12316084	12322733	[U]	Intracellular trafficking, secretion, and vesicular transport	Molecular Function: protein kinase activity (GO:0004672);; Molecular Function: ATP binding (GO:0005524);	K08287|2.0e-255|sind:105174405|K08287 dual-specificity kinase [EC:2.7.12.1] | (RefSeq) serine/threonine-protein kinase AFC1 isoform X1	Serine/threonine-protein kinase AFC1 OS=Arabidopsis thaliana OX=3702 GN=AFC1 PE=2 SV=2	serine/threonine-protein kinase AFC1 isoform X1 [Sesamum indicum]
CH-QTL2.1	gene.SIN_1011098	Location=chr11:13143087 13145542	2456	chr11	13143087	13145542	--	--	Cellular Component: integral component of membrane (GO:0016021);	K01988|3.3e-228|sind:105174549|K01988 lactosylceramide 4-alpha-galactosyltransferase [EC:2.4.1.228] | (RefSeq) lactosylceramide 4-alpha-galactosyltransferase-like	Uncharacterized protein At4g19900 OS=Arabidopsis thaliana OX=3702 GN=At4g19900 PE=2 SV=1	lactosylceramide 4-alpha-galactosyltransferase-like [Sesamum indicum]
CH-QTL2.1	gene.SIN_1011034	Location=chr11:13525686 13528882	3197	chr11	13525686	13528882	[T]	Signal transduction mechanisms	Molecular Function: protein serine/threonine kinase activity (GO:0004674);; Molecular Function: ATP binding (GO:0005524);; Cellular Component: integral component of membrane (GO:0016021);	K20359|9.6e-113|eus:EUTSA_v10006389mg|K20359 PRA1 family protein 1 | (RefSeq) hypothetical protein	Probable leucine-rich repeat receptor-like protein kinase IMK3 OS=Arabidopsis thaliana OX=3702 GN=IMK3 PE=1 SV=1	probably inactive leucine-rich repeat receptor-like protein kinase IMK2 [Sesamum indicum]
CH-QTL2.1	gene.SIN_1011153	Location=chr11:12842003 12847217	5215	chr11	12842003	12847217	--	--	Molecular Function: DNA binding (GO:0003677);; Cellular Component: nucleus (GO:0005634);; Biological Process: regulation of transcription, DNA-templated (GO:0006355);	--	BEL1-like homeodomain protein 9 OS=Arabidopsis thaliana OX=3702 GN=BLH9 PE=1 SV=1	BEL1-like homeodomain protein 9 isoform X1 [Sesamum indicum]
CH-QTL2.1	gene.SIN_1011086	Location=chr11:13204175 13206686	2512	chr11	13204175	13206686	--	--	Molecular Function: hydrolase activity (GO:0016787);	K23978|7.0e-147|sind:105174560|K23978 isoamyl acetate esterase [EC:3.1.1.112] | (RefSeq) GDSL esterase/lipase CPRD49-like	GDSL esterase/lipase CPRD49 OS=Arabidopsis thaliana OX=3702 GN=CPRD49 PE=2 SV=1	GDSL esterase/lipase CPRD49-like [Sesamum indicum]
CH-QTL2.1	gene.SIN_1010979	Location=chr11:13849590 13852941	3352	chr11	13849590	13852941	[S]	Function unknown	--	--	--	uncharacterized protein LOC105174676 [Sesamum indicum]
CH-QTL2.1	gene.SIN_1011115	Location=chr11:13026392 13032110	5719	chr11	13026392	13032110	[M]	Cell wall/membrane/envelope biogenesis	Cellular Component: integral component of membrane (GO:0016021);	--	Protein DEFECTIVE IN EXINE FORMATION 1 OS=Arabidopsis thaliana OX=3702 GN=DEX1 PE=2 SV=1	LOW QUALITY PROTEIN: protein DEFECTIVE IN EXINE FORMATION 1 [Sesamum indicum]
CH-QTL2.1	gene.SIN_1011155	Location=chr11:12828916 12830758	1843	chr11	12828916	12830758	--	--	Biological Process: hydrotropism (GO:0010274);	--	--	protein MIZU-KUSSEI 1 [Sesamum indicum]
CH-QTL2.1	gene.SIN_1011241	Location=chr11:12378840 12383486	4647	chr11	12378840	12383486	[CP]	--	Molecular Function: magnesium ion binding (GO:0000287);; Molecular Function: inorganic diphosphatase activity (GO:0004427);; Cellular Component: cytoplasm (GO:0005737);; Biological Process: phosphate-containing compound metabolic process (GO:0006796);	K01507|5.4e-124|sind:105174415|K01507 inorganic pyrophosphatase [EC:3.6.1.1] | (RefSeq) soluble inorganic pyrophosphatase 4-like isoform X3	Soluble inorganic pyrophosphatase 4 OS=Arabidopsis thaliana OX=3702 GN=PPA4 PE=1 SV=1	soluble inorganic pyrophosphatase 4-like isoform X2 [Sesamum indicum]
CH-QTL2.1	gene.SIN_1011114	Location=chr11:13033555 13033893	339	chr11	13033555	13033893	[S]	Function unknown	Cellular Component: integral component of membrane (GO:0016021);	--	--	uncharacterized protein LOC105174534 [Sesamum indicum]
CH-QTL2.1	gene.SIN_1004387	Location=chr11:11980807 11984276	3470	chr11	11980807	11984276	--	--	Molecular Function: calmodulin binding (GO:0005516);; Cellular Component: cellular_component (GO:0005575);; Cellular Component: obsolete cell (GO:0005623);; Cellular Component: plasma membrane (GO:0005886);; Biological Process: response to stress (GO:0006950);; Biological Process: defense response (GO:0006952);; Biological Process: biological_process (GO:0008150);; Biological Process: response to…	K08472|9.2e-169|sind:105174363|K08472 mlo protein | (RefSeq) MLO-like protein 3 isoform X1	MLO-like protein 3 OS=Arabidopsis thaliana OX=3702 GN=MLO3 PE=2 SV=1	MLO-like protein 3 isoform X2 [Sesamum indicum]
CH-QTL2.1	gene.SIN_1011083	Location=chr11:13219107 13221122	2016	chr11	13219107	13221122	--	--	--	--	Uncharacterized protein At4g15970 OS=Arabidopsis thaliana OX=3702 GN=At4g15970 PE=2 SV=1	PREDICTED: uncharacterized protein At4g15970 isoform X2 [Erythranthe guttata]
CH-QTL2.1	gene.SIN_1011018	Location=chr11:13596985 13608433	11449	chr11	13596985	13608433	[MR]	--	Molecular Function: ATP binding (GO:0005524);; Molecular Function: D-alanine-D-alanine ligase activity (GO:0008716);; Molecular Function: metal ion binding (GO:0046872);	--	--	uncharacterized protein LOC105174629 isoform X1 [Sesamum indicum]
CL-QTL1.1	gene.SIN_1021432	Location=chr1:3015630 3018497	2868	chr1	3015630	3018497	--	--	--	K22911|1.6e-35|psom:113299743|K22911 thiamine phosphate phosphatase / amino-HMP aminohydrolase [EC:3.1.3.100 3.5.99.-] | (RefSeq) bifunctional TH2 protein, mitochondrial-like	--	uncharacterized protein LOC105155646 isoform X1 [Sesamum indicum]
CL-QTL2.1	gene.SIN_1003946	Location=chr13:13691822 13696003	4182	chr13	13691822	13696003	--	--	Cellular Component: nucleus (GO:0005634);; Biological Process: chromatin organization (GO:0006325);; Biological Process: regulation of transcription, DNA-templated (GO:0006355);	K11339|4.2e-119|sind:105176207|K11339 mortality factor 4-like protein 1 | (RefSeq) protein MRG1	Protein MRG1 OS=Arabidopsis thaliana OX=3702 GN=MRG1 PE=1 SV=1	protein MRG1 [Sesamum indicum]
CL-QTL2.1	gene.SIN_1015275	Location=chr13:13464855 13468026	3172	chr13	13464855	13468026	[K]	Transcription	Molecular Function: ATP binding (GO:0005524);; Cellular Component: Ino80 complex (GO:0031011);; Cellular Component: NuA4 histone acetyltransferase complex (GO:0035267);; Molecular Function: 5'-3' DNA helicase activity (GO:0043139);; Cellular Component: R2TP complex (GO:0097255);	K11338|4.0e-257|sind:105158584|K11338 RuvB-like protein 2 [EC:3.6.4.12] | (RefSeq) ruvB-like 2	RuvB-like protein 1 OS=Arabidopsis thaliana OX=3702 GN=RIN1 PE=1 SV=1	ruvB-like 2 [Sesamum indicum]
CL-QTL2.1	gene.SIN_1002047	Location=chr13:11756001 11757738	1738	chr13	11756001	11757738	--	--	Biological Process: defense response (GO:0006952);	--	--	defensin-like protein 1 [Sesamum indicum]
CL-QTL2.1	gene.SIN_1015245	Location=chr13:13119750 13122810	3061	chr13	13119750	13122810	--	--	--	K15193|4.7e-205|sind:105158558|K15193 protein SPT2 | (RefSeq) protein SPT2 homolog isoform X1	--	protein SPT2 homolog isoform X2 [Sesamum indicum]
CL-QTL2.1	gene.SIN_1004071	Location=chr13:14525057 14526588	1532	chr13	14525057	14526588	--	--	Biological Process: regulation of transcription, DNA-templated (GO:0006355);	K18045|9.7e-06|osa:4330871|K18045 tyrosine-protein phosphatase SIW14 [EC:3.1.3.48] | (RefSeq) uncharacterized protein LOC4330871	Probable transcription factor At3g04930 OS=Arabidopsis thaliana OX=3702 GN=At3g04930 PE=1 SV=1	uncharacterized protein LOC105176365 [Sesamum indicum]
CL-QTL2.1	gene.SIN_1015273	Location=chr13:13459897 13460734	838	chr13	13459897	13460734	--	--	--	--	--	uncharacterized protein LOC105158583 [Sesamum indicum]
CL-QTL2.1	gene.SIN_1004613	Location=chr13:12728700 12735582	6883	chr13	12728700	12735582	--	--	Biological Process: spliceosomal tri-snRNP complex assembly (GO:0000244);	K13205|1.7e-207|sind:105176126|K13205 A1 cistron-splicing factor AAR2 | (RefSeq) protein AAR2 homolog	--	protein AAR2 homolog [Sesamum indicum]
CL-QTL2.1	gene.SIN_1002205	Location=chr13:11422809 11427774	4966	chr13	11422809	11427774	[DZ]	--	--	K10614|3.4e-19|mpp:MICPUCDRAFT_48481|K10614 E3 ubiquitin-protein ligase HERC3 [EC:2.3.2.26] | (RefSeq) E3 ubiquitin-protein ligase	Ultraviolet-B receptor UVR8 OS=Arabidopsis thaliana OX=3702 GN=UVR8 PE=1 SV=1	ultraviolet-B receptor UVR8 isoform X1 [Sesamum indicum]
CL-QTL2.1	gene.SIN_1004654	Location=chr13:12378827 12383181	4355	chr13	12378827	12383181	[J]	Translation, ribosomal structure and biogenesis	Molecular Function: aminoacyl-tRNA hydrolase activity (GO:0004045);	K01056|2.3e-142|sind:105176153|K01056 peptidyl-tRNA hydrolase, PTH1 family [EC:3.1.1.29] | (RefSeq) chloroplastic group IIB intron splicing facilitator CRS2-B, chloroplastic	Chloroplastic group IIB intron splicing facilitator CRS2-B, chloroplastic OS=Arabidopsis thaliana OX=3702 GN=CRS2B PE=2 SV=1	chloroplastic group IIB intron splicing facilitator CRS2-B, chloroplastic [Sesamum indicum]
CL-QTL2.1	gene.SIN_1004635	Location=chr13:12563329 12574149	10821	chr13	12563329	12574149	--	--	Cellular Component: cytoplasm (GO:0005737);; Cellular Component: actin filament (GO:0005884);; Cellular Component: actin filament bundle (GO:0032432);; Molecular Function: actin filament binding (GO:0051015);; Biological Process: actin filament bundle assembly (GO:0051017);; Biological Process: actin filament network formation (GO:0051639);	K17275|0.0e+00|sind:105176144|K17275 plastin-1 | (RefSeq) fimbrin-5-like	Fimbrin-5 OS=Arabidopsis thaliana OX=3702 GN=FIM5 PE=1 SV=1	fimbrin-5-like [Sesamum indicum]
CL-QTL2.1	gene.SIN_1004026	Location=chr13:14199645 14200874	1230	chr13	14199645	14200874	--	--	Molecular Function: protein binding (GO:0005515);	--	BAG family molecular chaperone regulator 2 OS=Arabidopsis thaliana OX=3702 GN=BAG2 PE=1 SV=1	BAG family molecular chaperone regulator 1-like [Sesamum indicum]
CL-QTL2.1	gene.SIN_1003970	Location=chr13:13911361 13914276	2916	chr13	13911361	13914276	--	--	Cellular Component: exocyst (GO:0000145);; Biological Process: exocytosis (GO:0006887);; Biological Process: protein transport (GO:0015031);	K07195|0.0e+00|sind:105176231|K07195 exocyst complex component 7 | (RefSeq) exocyst complex component EXO70B1	Exocyst complex component EXO70B1 OS=Arabidopsis thaliana OX=3702 GN=EXO70B1 PE=1 SV=1	exocyst complex component EXO70B1 [Sesamum indicum]
CL-QTL2.1	gene.SIN_1003956	Location=chr13:13777656 13778856	1201	chr13	13777656	13778856	[R]	General function prediction only	Cellular Component: integral component of membrane (GO:0016021);; Biological Process: xylan biosynthetic process (GO:0045492);	K18801|1.4e-47|smo:SELMODRAFT_57632|K18801 glucuronoxylan 4-O-methyltransferase [EC:2.1.1.112] | (RefSeq) hypothetical protein	Protein IRX15-LIKE OS=Arabidopsis thaliana OX=3702 GN=IRX15-L PE=2 SV=1	protein IRX15-LIKE [Sesamum indicum]
CL-QTL2.1	gene.SIN_1015258	Location=chr13:13310632 13314430	3799	chr13	13310632	13314430	--	--	Molecular Function: carboxypeptidase activity (GO:0004180);; Molecular Function: serine-type peptidase activity (GO:0008236);	K01285|0.0e+00|sind:105158570|K01285 lysosomal Pro-X carboxypeptidase [EC:3.4.16.2] | (RefSeq) lysosomal Pro-X carboxypeptidase	--	lysosomal Pro-X carboxypeptidase [Sesamum indicum]
CL-QTL2.1	gene.SIN_1003945	Location=chr13:13688135 13688302	168	chr13	13688135	13688302	--	--	Cellular Component: histone acetyltransferase complex (GO:0000123);; Biological Process: regulation of transcription, DNA-templated (GO:0006355);; Biological Process: histone acetylation (GO:0016573);	K11339|5.5e-17|sind:105176207|K11339 mortality factor 4-like protein 1 | (RefSeq) protein MRG1	Protein MRG1 OS=Arabidopsis thaliana OX=3702 GN=MRG1 PE=1 SV=1	protein MRG1 [Sesamum indicum]
CL-QTL2.1	gene.SIN_1004088	Location=chr13:14673667 14679602	5936	chr13	14673667	14679602	[F]	Nucleotide transport and metabolism	Cellular Component: integral component of membrane (GO:0016021);; Molecular Function: transmembrane transporter activity (GO:0022857);	K14611|0.0e+00|sind:105176421|K14611 solute carrier family 23 (nucleobase transporter), member 1 | (RefSeq) LOW QUALITY PROTEIN: nucleobase-ascorbate transporter 11	Nucleobase-ascorbate transporter 11 OS=Arabidopsis thaliana OX=3702 GN=NAT11 PE=2 SV=1	LOW QUALITY PROTEIN: nucleobase-ascorbate transporter 11 [Sesamum indicum]
CL-QTL2.1	gene.SIN_1003965	Location=chr13:13875036 13876413	1378	chr13	13875036	13876413	--	--	Cellular Component: integral component of membrane (GO:0016021);	--	--	uncharacterized protein LOC105176223 [Sesamum indicum]
CL-QTL2.1	gene.SIN_1004305	Location=chr13:15269901 15270624	724	chr13	15269901	15270624	--	--	Biological Process: stomatal complex development (GO:0010374);; Cellular Component: integral component of membrane (GO:0016021);	--	EPIDERMAL PATTERNING FACTOR-like protein 1 OS=Arabidopsis thaliana OX=3702 GN=EPFL1 PE=1 SV=1	EPIDERMAL PATTERNING FACTOR-like protein 1 [Sesamum indicum]
CL-QTL2.1	gene.SIN_1004077	Location=chr13:14569309 14572336	3028	chr13	14569309	14572336	[G]	Carbohydrate transport and metabolism	Molecular Function: zinc ion binding (GO:0008270);; Molecular Function: cinnamyl-alcohol dehydrogenase activity (GO:0045551);; Molecular Function: sinapyl alcohol dehydrogenase activity (GO:0052747);	K23232|3.1e-161|sind:105176373|K23232 8-hydroxygeraniol dehydrogenase [EC:1.1.1.324] | (RefSeq) 8-hydroxygeraniol dehydrogenase	8-hydroxygeraniol dehydrogenase OS=Catharanthus roseus OX=4058 GN=10HGO PE=1 SV=1	8-hydroxygeraniol dehydrogenase-like isoform X1 [Sesamum indicum]
CL-QTL2.1	gene.SIN_1004605	Location=chr13:12798609 12799163	555	chr13	12798609	12799163	--	--	--	--	--	uncharacterized protein LOC105179098 [Sesamum indicum]
CL-QTL2.1	gene.SIN_1003995	Location=chr13:14028754 14033332	4579	chr13	14028754	14033332	--	--	Cellular Component: cellular_component (GO:0005575);; Cellular Component: obsolete cell (GO:0005623);; Cellular Component: plasma membrane (GO:0005886);; Cellular Component: membrane (GO:0016020);; Cellular Component: obsolete cell part (GO:0044464);; Cellular Component: cell periphery (GO:0071944);	--	Uncharacterized protein At3g27210 OS=Arabidopsis thaliana OX=3702 GN=Y-2 PE=1 SV=1	uncharacterized protein At3g27210-like [Sesamum indicum]
CL-QTL2.1	gene.SIN_1004307	Location=chr13:15285687 15290189	4503	chr13	15285687	15290189	--	--	Molecular Function: protein serine/threonine kinase activity (GO:0004674);; Molecular Function: ATP binding (GO:0005524);; Cellular Component: integral component of membrane (GO:0016021);	K13418|2.0e-141|dct:110114305|K13418 somatic embryogenesis receptor kinase 1 [EC:2.7.10.1 2.7.11.1] | (RefSeq) LRR receptor kinase BAK1 isoform X1	Probable LRR receptor-like serine/threonine-protein kinase At5g10290 OS=Arabidopsis thaliana OX=3702 GN=At5g10290 PE=1 SV=1	probable LRR receptor-like serine/threonine-protein kinase At5g10290 [Sesamum indicum]
CL-QTL2.1	gene.SIN_1004090	Location=chr13:14688077 14692423	4347	chr13	14688077	14692423	--	--	Molecular Function: molecular_function (GO:0003674);; Molecular Function: transcription coregulator activity (GO:0003712);; Molecular Function: transcription coactivator activity (GO:0003713);; Cellular Component: cellular_component (GO:0005575);; Cellular Component: intracellular (GO:0005622);; Cellular Component: obsolete cell (GO:0005623);; Cellular Component: nucleus (GO:0005634);; Biological…	--	Protein ecdysoneless homolog OS=Arabidopsis thaliana OX=3702 GN=At5g65490 PE=1 SV=1	LOW QUALITY PROTEIN: protein ecdysoneless homolog [Sesamum indicum]
CL-QTL2.1	gene.SIN_1006418	Location=chr13:10779201 10780639	1439	chr13	10779201	10780639	--	--	--	--	--	uncharacterized protein LOC105176019 isoform X1 [Sesamum indicum]
CL-QTL2.1	gene.SIN_1004064	Location=chr13:14466119 14468764	2646	chr13	14466119	14468764	--	--	Molecular Function: protein serine/threonine kinase activity (GO:0004674);	K04728|6.8e-32|pmum:103338375|K04728 serine-protein kinase ATM [EC:2.7.11.1] | (RefSeq) serine/threonine-protein kinase ATM	--	uncharacterized protein LOC105176358 [Sesamum indicum]
CL-QTL2.1	gene.SIN_1004609	Location=chr13:12750978 12771122	20145	chr13	12750978	12771122	--	--	Molecular Function: serine-type endopeptidase activity (GO:0004252);	K22686|0.0e+00|sind:105176123|K22686 pro-apoptotic serine protease NMA111 [EC:3.4.21.-] | (RefSeq) protease Do-like 7 isoform X1	Protease Do-like 7 OS=Arabidopsis thaliana OX=3702 GN=DEGP7 PE=2 SV=1	protease Do-like 7 isoform X1 [Sesamum indicum]
CL-QTL2.1	gene.SIN_1002023	Location=chr13:11956298 11965080	8783	chr13	11956298	11965080	--	--	Molecular Function: transmembrane receptor protein serine/threonine kinase activity (GO:0004675);; Molecular Function: ATP binding (GO:0005524);; Cellular Component: plasma membrane (GO:0005886);; Biological Process: protein phosphorylation (GO:0006468);; Cellular Component: integral component of membrane (GO:0016021);	K01180|4.8e-113|cmax:111487562|K01180 endo-1,3(4)-beta-glucanase [EC:3.2.1.6] | (RefSeq) uncharacterized protein LOC111487562	Proline-rich receptor-like protein kinase PERK4 OS=Arabidopsis thaliana OX=3702 GN=PERK4 PE=1 SV=1	proline-rich receptor-like protein kinase PERK4 [Sesamum indicum]
CL-QTL2.1	gene.SIN_1004317	Location=chr13:15400702 15403813	3112	chr13	15400702	15403813	--	--	Cellular Component: Golgi membrane (GO:0000139);; Molecular Function: pyrimidine nucleotide-sugar transmembrane transporter activity (GO:0015165);; Cellular Component: integral component of membrane (GO:0016021);	K15272|2.5e-168|sind:105176462|K15272 solute carrier family 35 (UDP-sugar transporter), member A1/2/3 | (RefSeq) CMP-sialic acid transporter 5	UDP-N-acetylglucosamine transporter ROCK1 OS=Arabidopsis thaliana OX=3702 GN=ROCK1 PE=2 SV=1	CMP-sialic acid transporter 5 [Sesamum indicum]
CL-QTL2.1	gene.SIN_1004084	Location=chr13:14638295 14639365	1071	chr13	14638295	14639365	[J]	Translation, ribosomal structure and biogenesis	Molecular Function: RNA binding (GO:0003723);	K11884|1.3e-123|sind:105176380|K11884 RNA-binding protein PNO1 | (RefSeq) RNA-binding protein pno1	--	RNA-binding protein pno1 [Sesamum indicum]
CL-QTL2.1	gene.SIN_1004685	Location=chr13:12104593 12108931	4339	chr13	12104593	12108931	[R]	General function prediction only	Biological Process: defense response (GO:0006952);; Molecular Function: ADP binding (GO:0043531);	K15078|1.7e-173|tcc:18614561|K15078 structure-specific endonuclease subunit SLX1 [EC:3.6.1.-] | (RefSeq) putative disease resistance protein RGA3	Putative disease resistance protein RGA1 OS=Solanum bulbocastanum OX=147425 GN=RGA1 PE=2 SV=2	putative disease resistance protein RGA1 [Sesamum indicum]
CL-QTL2.1	gene.SIN_1004636	Location=chr13:12530799 12530993	195	chr13	12530799	12530993	--	--	--	--	--	hypothetical protein CDL12_25781 [Handroanthus impetiginosus]
CL-QTL2.1	gene.SIN_1004098	Location=chr13:14753598 14753903	306	chr13	14753598	14753903	--	--	Molecular Function: RNA polymerase II transcription regulatory region sequence-specific DNA binding (GO:0000977);; Molecular Function: DNA-binding transcription factor activity (GO:0003700);; Cellular Component: nucleus (GO:0005634);; Biological Process: positive regulation of transcription by RNA polymerase II (GO:0045944);; Molecular Function: protein dimerization activity (GO:0046983);	K09264|1.1e-18|ppp:112293993|K09264 MADS-box transcription factor, plant | (RefSeq) MADS-box protein GGM13-like	MADS-box protein JOINTLESS OS=Solanum lycopersicum OX=4081 GN=J PE=1 SV=1	MADS-box protein JOINTLESS [Sesamum indicum]
CL-QTL2.1	gene.SIN_1002933	Location=chr13:15897976 15907091	9116	chr13	15897976	15907091	[HT]	--	Cellular Component: integral component of membrane (GO:0016021);	K13457|2.1e-141|vvi:100252764|K13457 disease resistance protein RPM1 | (RefSeq) uncharacterized protein sll1770	Protein ACTIVITY OF BC1 COMPLEX KINASE 8, chloroplastic OS=Arabidopsis thaliana OX=3702 GN=ABC1K8 PE=2 SV=1	uncharacterized protein LOC105178999 [Sesamum indicum]
CL-QTL2.1	gene.SIN_1015254	Location=chr13:13228779 13229821	1043	chr13	13228779	13229821	--	--	Molecular Function: cytochrome-c oxidase activity (GO:0004129);; Cellular Component: mitochondrial respiratory chain complex IV (GO:0005751);	K02266|2.3e-46|sind:105158566|K02266 cytochrome c oxidase subunit 6a | (RefSeq) cytochrome c oxidase subunit 6a, mitochondrial	Cytochrome c oxidase subunit 6a, mitochondrial OS=Arabidopsis thaliana OX=3702 GN=COX6A PE=3 SV=1	cytochrome c oxidase subunit 6a, mitochondrial [Sesamum indicum]
CL-QTL2.1	gene.SIN_1003964	Location=chr13:13854179 13866305	12127	chr13	13854179	13866305	[H]	Coenzyme transport and metabolism	Molecular Function: nicotinate-nucleotide diphosphorylase (carboxylating) activity (GO:0004514);; Molecular Function: nicotinate phosphoribosyltransferase activity (GO:0004516);; Biological Process: NAD biosynthetic process (GO:0009435);	K00763|0.0e+00|sind:105176222|K00763 nicotinate phosphoribosyltransferase [EC:6.3.4.21] | (RefSeq) nicotinate phosphoribosyltransferase 1	Nicotinate phosphoribosyltransferase 1 OS=Arabidopsis thaliana OX=3702 GN=NAPRT1 PE=2 SV=1	nicotinate phosphoribosyltransferase 1 [Sesamum indicum]
CL-QTL2.1	gene.SIN_1004002	Location=chr13:14068789 14073264	4476	chr13	14068789	14073264	[J]	Translation, ribosomal structure and biogenesis	Molecular Function: double-stranded DNA binding (GO:0003690);; Molecular Function: structural constituent of ribosome (GO:0003735);; Cellular Component: ribosome (GO:0005840);; Biological Process: regulation of transcription, DNA-templated (GO:0006355);; Biological Process: translation (GO:0006412);	K15032|1.7e-153|sind:105176266|K15032 mTERF domain-containing protein, mitochondrial | (RefSeq) transcription termination factor MTERF5, chloroplastic isoform X1	Transcription termination factor MTERF5, chloroplastic OS=Arabidopsis thaliana OX=3702 GN=MTERF5 PE=1 SV=1	large subunit ribosomal protein L13 [Salvia splendens]
CL-QTL2.1	gene.SIN_1004353	Location=chr13:15774804 15780242	5439	chr13	15774804	15780242	--	--	Biological Process: carbohydrate metabolic process (GO:0005975);; Molecular Function: glucan endo-1,3-beta-D-glucosidase activity (GO:0042973);	K19893|0.0e+00|sind:105176491|K19893 glucan endo-1,3-beta-glucosidase 5/6 [EC:3.2.1.39] | (RefSeq) glucan endo-1,3-beta-glucosidase 6	Glucan endo-1,3-beta-glucosidase 6 OS=Arabidopsis thaliana OX=3702 GN=At5g58090 PE=2 SV=2	glucan endo-1,3-beta-glucosidase 6 [Sesamum indicum]
CL-QTL2.1	gene.SIN_1002057	Location=chr13:11618565 11620372	1808	chr13	11618565	11620372	--	--	Molecular Function: DNA binding (GO:0003677);; Cellular Component: nucleus (GO:0005634);; Biological Process: regulation of transcription, DNA-templated (GO:0006355);	K00521|5.4e-40|cmos:111447866|K00521 ferric-chelate reductase [EC:1.16.1.7] | (RefSeq) ferric reduction oxidase 7, chloroplastic-like	NAC domain-containing protein 48 OS=Oryza sativa subsp. japonica OX=39947 GN=NAC048 PE=1 SV=1	NAC domain-containing protein 2 [Sesamum indicum]
CL-QTL2.1	gene.SIN_1015239	Location=chr13:13012023 13015675	3653	chr13	13012023	13015675	--	--	Molecular Function: protein dimerization activity (GO:0046983);	K13422|1.3e-14|cmos:111463867|K13422 transcription factor MYC2 | (RefSeq) transcription factor MYC4-like	Transcription factor bHLH93 OS=Arabidopsis thaliana OX=3702 GN=BHLH93 PE=1 SV=1	transcription factor bHLH93-like isoform X2 [Sesamum indicum]
CL-QTL2.1	gene.SIN_1004069	Location=chr13:14501830 14504240	2411	chr13	14501830	14504240	--	--	Cellular Component: integral component of membrane (GO:0016021);; Molecular Function: myosin binding (GO:0017022);	K11844|6.4e-15|cmo:103483482|K11844 ubiquitin carboxyl-terminal hydrolase 16/45 [EC:3.4.19.12] | (RefSeq) ubiquitin carboxyl-terminal hydrolase 2	Myosin-binding protein 2 OS=Arabidopsis thaliana OX=3702 GN=MYOB2 PE=1 SV=1	myosin-binding protein 3 [Sesamum indicum]
CL-QTL2.1	gene.SIN_1006401	Location=chr13:10990355 10994128	3774	chr13	10990355	10994128	--	--	--	--	Protein PLANT CADMIUM RESISTANCE 6 OS=Arabidopsis thaliana OX=3702 GN=PCR6 PE=2 SV=1	protein PLANT CADMIUM RESISTANCE 6 [Sesamum indicum]
CL-QTL2.1	gene.SIN_1004293	Location=chr13:15166979 15170576	3598	chr13	15166979	15170576	--	--	Cellular Component: nucleosome (GO:0000786);; Molecular Function: DNA binding (GO:0003677);; Cellular Component: nucleus (GO:0005634);; Molecular Function: protein heterodimerization activity (GO:0046982);	K11253|2.2e-67|adu:107460150|K11253 histone H3 | (RefSeq) histone H3.3	Histone H3.3 OS=Arabidopsis thaliana OX=3702 GN=HTR4 PE=1 SV=2	hypothetical protein CR513_38538, partial [Mucuna pruriens]
CL-QTL2.1	gene.SIN_1004357	Location=chr13:15793777 15795231	1455	chr13	15793777	15795231	[J]	Translation, ribosomal structure and biogenesis	Molecular Function: RNA binding (GO:0003723);	K12741|1.9e-241|sind:105176508|K12741 heterogeneous nuclear ribonucleoprotein A1/A3 | (RefSeq) UBP1-associated protein 2A-like	UBP1-associated protein 2A OS=Arabidopsis thaliana OX=3702 GN=UBA2A PE=1 SV=1	UBP1-associated protein 2A-like [Sesamum indicum]
CL-QTL2.1	gene.SIN_1015222	Location=chr13:12829439 12833357	3919	chr13	12829439	12833357	[T]	Signal transduction mechanisms	Molecular Function: protein serine/threonine kinase activity (GO:0004674);; Molecular Function: ATP binding (GO:0005524);	K01180|3.3e-58|cmax:111487562|K01180 endo-1,3(4)-beta-glucanase [EC:3.2.1.6] | (RefSeq) uncharacterized protein LOC111487562	Proline-rich receptor-like protein kinase PERK13 OS=Arabidopsis thaliana OX=3702 GN=PERK13 PE=1 SV=1	probable serine/threonine-protein kinase PBL25 [Sesamum indicum]
CL-QTL2.1	gene.SIN_1004630	Location=chr13:12615392 12618019	2628	chr13	12615392	12618019	[V]	Defense mechanisms	Molecular Function: antiporter activity (GO:0015297);; Cellular Component: integral component of membrane (GO:0016021);; Molecular Function: xenobiotic transmembrane transporter activity (GO:0042910);	K03327|8.5e-263|sind:105176142|K03327 multidrug resistance protein, MATE family | (RefSeq) protein DETOXIFICATION 1-like	Protein DETOXIFICATION 1 OS=Arabidopsis thaliana OX=3702 GN=DTX1 PE=2 SV=1	protein DETOXIFICATION 1-like [Sesamum indicum]
CL-QTL2.1	gene.SIN_1002978	Location=chr13:16241111 16242709	1599	chr13	16241111	16242709	[GI]	--	Molecular Function: lyase activity (GO:0016829);; Molecular Function: pectinesterase activity (GO:0030599);; Biological Process: cell wall modification (GO:0042545);; Molecular Function: aspartyl esterase activity (GO:0045330);; Biological Process: pectin catabolic process (GO:0045490);	K01051|6.7e-204|sind:105179050|K01051 pectinesterase [EC:3.1.1.11] | (RefSeq) probable pectinesterase 53	Probable pectinesterase 53 OS=Arabidopsis thaliana OX=3702 GN=PME53 PE=2 SV=1	probable pectinesterase 53 [Sesamum indicum]
CL-QTL2.1	gene.SIN_1004313	Location=chr13:15351130 15351589	460	chr13	15351130	15351589	--	--	Molecular Function: structural constituent of ribosome (GO:0003735);; Cellular Component: ribosome (GO:0005840);; Biological Process: translation (GO:0006412);	K02904|1.1e-44|sind:105176502|K02904 large subunit ribosomal protein L29 | (RefSeq) 50S ribosomal protein L29, chloroplastic	50S ribosomal protein L29, chloroplastic OS=Arabidopsis thaliana OX=3702 GN=RPL29 PE=1 SV=1	50S ribosomal protein L29, chloroplastic [Sesamum indicum]
CL-QTL2.1	gene.SIN_1002194	Location=chr13:11262145 11269693	7549	chr13	11262145	11269693	[T]	Signal transduction mechanisms	Molecular Function: protein kinase activity (GO:0004672);; Molecular Function: calcium ion binding (GO:0005509);; Molecular Function: ATP binding (GO:0005524);	K13412|5.1e-296|sind:105176068|K13412 calcium-dependent protein kinase [EC:2.7.11.1] | (RefSeq) calcium-dependent protein kinase 28-like isoform X1	Calcium-dependent protein kinase 28 OS=Arabidopsis thaliana OX=3702 GN=CPK28 PE=1 SV=1	calcium-dependent protein kinase 28-like isoform X1 [Sesamum indicum]
CL-QTL2.1	gene.SIN_1004608	Location=chr13:12775277 12778778	3502	chr13	12775277	12778778	--	--	Molecular Function: protein binding (GO:0005515);; Cellular Component: cellular_component (GO:0005575);; Cellular Component: intracellular (GO:0005622);; Cellular Component: obsolete cell (GO:0005623);; Cellular Component: nucleus (GO:0005634);; Cellular Component: organelle (GO:0043226);; Cellular Component: membrane-bounded organelle (GO:0043227);; Cellular Component: intracellular organelle (G…	K08332|2.1e-57|cann:107878082|K08332 vacuolar protein 8 | (RefSeq) U-box domain-containing protein 4	--	U-box domain-containing protein 4 [Sesamum indicum]
CL-QTL2.1	gene.SIN_1004680	Location=chr13:12142172 12144375	2204	chr13	12142172	12144375	[H]	Coenzyme transport and metabolism	Molecular Function: farnesyltranstransferase activity (GO:0004311);; Biological Process: isoprenoid biosynthetic process (GO:0008299);	K13789|3.2e-209|sind:105176175|K13789 geranylgeranyl diphosphate synthase, type II [EC:2.5.1.1 2.5.1.10 2.5.1.29] | (RefSeq) geranylgeranyl pyrophosphate synthase, chloroplastic	Geranylgeranyl pyrophosphate synthase, chloroplastic OS=Catharanthus roseus OX=4058 GN=GGPS1 PE=3 SV=1	geranylgeranyl pyrophosphate synthase, chloroplastic [Sesamum indicum]
CL-QTL2.1	gene.SIN_1003936	Location=chr13:13624690 13627183	2494	chr13	13624690	13627183	--	--	Cellular Component: integral component of membrane (GO:0016021);	--	Protein CONSERVED IN THE GREEN LINEAGE AND DIATOMS 27, chloroplastic OS=Arabidopsis thaliana OX=3702 GN=CGLD27 PE=2 SV=1	uncharacterized protein ycf36 [Sesamum indicum]
CL-QTL2.1	gene.SIN_1004667	Location=chr13:12278629 12281490	2862	chr13	12278629	12281490	[GI]	--	Molecular Function: enzyme inhibitor activity (GO:0004857);; Cellular Component: integral component of membrane (GO:0016021);; Molecular Function: pectinesterase activity (GO:0030599);; Biological Process: cell wall modification (GO:0042545);; Molecular Function: aspartyl esterase activity (GO:0045330);; Biological Process: pectin catabolic process (GO:0045490);	K01051|1.0e-91|cann:107845684|K01051 pectinesterase [EC:3.1.1.11] | (RefSeq) pectinesterase 2	Probable pectinesterase/pectinesterase inhibitor 51 OS=Arabidopsis thaliana OX=3702 GN=PME51 PE=2 SV=1	probable pectinesterase/pectinesterase inhibitor 51 [Sesamum indicum]
CL-QTL2.1	gene.SIN_1015230	Location=chr13:12926724 12927918	1195	chr13	12926724	12927918	--	--	--	--	--	uncharacterized protein LOC105158703 isoform X1 [Sesamum indicum]
CL-QTL2.1	gene.SIN_1002054	Location=chr13:11676917 11682745	5829	chr13	11676917	11682745	[P]	Inorganic ion transport and metabolism	Molecular Function: ammonium transmembrane transporter activity (GO:0008519);; Cellular Component: integral component of membrane (GO:0016021);	K03320|1.6e-288|sind:105176088|K03320 ammonium transporter, Amt family | (RefSeq) ammonium transporter 3 member 3-like	Ammonium transporter 3 member 1 OS=Oryza sativa subsp. japonica OX=39947 GN=AMT3-1 PE=2 SV=1	ammonium transporter 3 member 3-like [Sesamum indicum]
CL-QTL2.1	gene.SIN_1004001	Location=chr13:14061311 14063650	2340	chr13	14061311	14063650	[J]	Translation, ribosomal structure and biogenesis	Molecular Function: structural constituent of ribosome (GO:0003735);; Cellular Component: ribosome (GO:0005840);; Biological Process: translation (GO:0006412);	K02930|8.4e-227|sind:105176263|K02930 large subunit ribosomal protein L4e | (RefSeq) 60S ribosomal protein L4-1-like	60S ribosomal protein L4-1 OS=Arabidopsis thaliana OX=3702 GN=RPL4A PE=1 SV=1	60S ribosomal protein L4-1-like [Sesamum indicum]
CL-QTL2.1	gene.SIN_1004662	Location=chr13:12317323 12317976	654	chr13	12317323	12317976	--	--	Molecular Function: transcription regulatory region sequence-specific DNA binding (GO:0000976);; Molecular Function: RNA polymerase II transcription regulatory region sequence-specific DNA binding (GO:0000977);; Molecular Function: DNA-binding transcription factor activity, RNA polymerase II-specific (GO:0000981);; Cellular Component: nucleus (GO:0005634);; Molecular Function: transcription facto…	K12412|1.8e-39|pop:7472567|K12412 pheromone receptor transcription factor | (RefSeq) agamous-like MADS-box protein AGL61	Agamous-like MADS-box protein AGL62 OS=Arabidopsis thaliana OX=3702 GN=AGL62 PE=1 SV=1	agamous-like MADS-box protein AGL62 [Sesamum indicum]
CL-QTL2.1	gene.SIN_1004039	Location=chr13:14258535 14260848	2314	chr13	14258535	14260848	[IR]	--	Molecular Function: alpha-L-fucosidase activity (GO:0004560);; Biological Process: metabolic process (GO:0008152);; Molecular Function: hydrolase activity, acting on ester bonds (GO:0016788);	K01206|1.9e-87|thj:104825554|K01206 alpha-L-fucosidase [EC:3.2.1.51] | (RefSeq) alpha-L-fucosidase 3	GDSL esterase/lipase At5g14450 OS=Arabidopsis thaliana OX=3702 GN=At5g14450 PE=2 SV=1	GDSL esterase/lipase At5g14450 isoform X1 [Sesamum indicum]
CL-QTL2.1	gene.SIN_1004291	Location=chr13:15151200 15151625	426	chr13	15151200	15151625	--	--	--	--	--	uncharacterized protein LOC105178281 [Sesamum indicum]
CL-QTL2.1	gene.SIN_1002937	Location=chr13:15934163 15936233	2071	chr13	15934163	15936233	--	--	Cellular Component: integral component of membrane (GO:0016021);	K13127|5.9e-08|mtr:MTR_7g109250|K13127 RING finger protein 113A | (RefSeq) RING zinc finger protein, putative	Protein CPR-5 OS=Arabidopsis thaliana OX=3702 GN=CPR5 PE=1 SV=1	protein CPR-5 [Sesamum indicum]
CL-QTL2.1	gene.SIN_1004018	Location=chr13:14162718 14171925	9208	chr13	14162718	14171925	--	--	--	K20781|0.0e+00|sind:105176284|K20781 peptidyl serine alpha-galactosyltransferase [EC:2.4.1.-] | (RefSeq) peptidyl serine alpha-galactosyltransferase-like	Peptidyl serine alpha-galactosyltransferase OS=Arabidopsis thaliana OX=3702 GN=SERGT1 PE=2 SV=1	peptidyl serine alpha-galactosyltransferase-like [Sesamum indicum]
CL-QTL2.1	gene.SIN_1004043	Location=chr13:14283778 14286982	3205	chr13	14283778	14286982	--	--	Molecular Function: DNA binding (GO:0003677);; Cellular Component: nucleus (GO:0005634);; Biological Process: regulation of transcription, DNA-templated (GO:0006355);	--	SUPPRESSOR OF GAMMA RESPONSE 1 OS=Arabidopsis thaliana OX=3702 GN=SOG1 PE=1 SV=1	SUPPRESSOR OF GAMMA RESPONSE 1 [Sesamum indicum]
CL-QTL2.1	gene.SIN_1004010	Location=chr13:14119953 14121922	1970	chr13	14119953	14121922	--	--	Cellular Component: ribosome (GO:0005840);	K17435|1.8e-66|sind:105176275|K17435 large subunit ribosomal protein L54 | (RefSeq) 54S ribosomal protein L37, mitochondrial	--	54S ribosomal protein L37, mitochondrial [Sesamum indicum]
CL-QTL2.1	gene.SIN_1004016	Location=chr13:14152256 14154365	2110	chr13	14152256	14154365	[I]	Lipid transport and metabolism	Molecular Function: methyl indole-3-acetate esterase activity (GO:0080030);	K14493|6.4e-29|pop:18098845|K14493 gibberellin receptor GID1 [EC:3.-.-.-] | (RefSeq) gibberellin receptor GID1C	Probable carboxylesterase 11 OS=Arabidopsis thaliana OX=3702 GN=CXE11 PE=2 SV=1	probable carboxylesterase 11 [Sesamum indicum]
CL-QTL2.1	gene.SIN_1003934	Location=chr13:13610979 13612453	1475	chr13	13610979	13612453	--	--	--	--	LOB domain-containing protein 37 OS=Arabidopsis thaliana OX=3702 GN=LBD37 PE=2 SV=1	LOB domain-containing protein 37-like [Sesamum indicum]
CL-QTL2.1	gene.SIN_1015242	Location=chr13:13082958 13085678	2721	chr13	13082958	13085678	--	--	Biological Process: karyogamy (GO:0000741);; Molecular Function: molecular_function (GO:0003674);; Molecular Function: catalytic activity (GO:0003824);; Molecular Function: ubiquitin-protein transferase activity (GO:0004842);; Cellular Component: cellular_component (GO:0005575);; Cellular Component: obsolete cell (GO:0005623);; Cellular Component: plasma membrane (GO:0005886);; Cellular Component…	--	Probable E3 ubiquitin-protein ligase EDA40 OS=Arabidopsis thaliana OX=3702 GN=EDA40 PE=2 SV=1	uncharacterized protein LOC105158555 [Sesamum indicum]
CL-QTL2.1	gene.SIN_1004647	Location=chr13:12423046 12425228	2183	chr13	12423046	12425228	--	--	Molecular Function: hydrolase activity (GO:0016787);	K01076|7.6e-70|sind:105176150|K01076 abhydrolase domain-containing protein 17 [EC:3.1.2.22] | (RefSeq) protein ABHD17B	--	protein ABHD17B [Sesamum indicum]
CL-QTL2.1	gene.SIN_1002037	Location=chr13:11830444 11835487	5044	chr13	11830444	11835487	--	--	Biological Process: intracellular protein transport (GO:0006886);	K00784|9.3e-138|pda:103702534|K00784 ribonuclease Z [EC:3.1.26.11] | (RefSeq) tRNase Z TRZ3, mitochondrial-like isoform X2	Protein MODIFIED TRANSPORT TO THE VACUOLE 1 OS=Arabidopsis thaliana OX=3702 GN=MTV1 PE=1 SV=1	VHS domain-containing protein At3g16270-like [Sesamum indicum]
CL-QTL2.1	gene.SIN_1004040	Location=chr13:14266618 14270029	3412	chr13	14266618	14270029	--	--	Cellular Component: integral component of membrane (GO:0016021);	K09122|1.3e-54|sbi:8057957|K09122 uncharacterized protein | (RefSeq) uncharacterized protein LOC8057957	--	uncharacterized protein LOC105176309 [Sesamum indicum]
CL-QTL2.1	gene.SIN_1015268	Location=chr13:13427623 13430402	2780	chr13	13427623	13430402	[J]	Translation, ribosomal structure and biogenesis	Biological Process: ribosomal large subunit assembly (GO:0000027);; Molecular Function: structural constituent of ribosome (GO:0003735);; Cellular Component: ribosome (GO:0005840);; Biological Process: translation (GO:0006412);; Cellular Component: cytosolic large ribosomal subunit (GO:0022625);	K02893|1.4e-113|sind:105158579|K02893 large subunit ribosomal protein L23Ae | (RefSeq) 60S ribosomal protein L23A-like	60S ribosomal protein L23a OS=Nicotiana tabacum OX=4097 GN=RPL23A PE=2 SV=1	60S ribosomal protein L23A-like [Sesamum indicum]
CL-QTL2.1	gene.SIN_1004114	Location=chr13:14909401 14917750	8350	chr13	14909401	14917750	[G]	Carbohydrate transport and metabolism	Molecular Function: 6-phosphofructokinase activity (GO:0003872);; Molecular Function: ATP binding (GO:0005524);; Cellular Component: cytoplasm (GO:0005737);; Biological Process: fructose 6-phosphate metabolic process (GO:0006002);; Molecular Function: metal ion binding (GO:0046872);	K00850|0.0e+00|sind:105176410|K00850 6-phosphofructokinase 1 [EC:2.7.1.11] | (RefSeq) ATP-dependent 6-phosphofructokinase 5, chloroplastic	ATP-dependent 6-phosphofructokinase 5, chloroplastic OS=Arabidopsis thaliana OX=3702 GN=PFK5 PE=1 SV=1	ATP-dependent 6-phosphofructokinase 5, chloroplastic [Sesamum indicum]
CL-QTL2.1	gene.SIN_1004345	Location=chr13:15720526 15723310	2785	chr13	15720526	15723310	[O]	Posttranslational modification, protein turnover, chaperones	Molecular Function: peptidyl-prolyl cis-trans isomerase activity (GO:0003755);; Molecular Function: dioxygenase activity (GO:0051213);	K01802|3.5e-76|oeu:111367623|K01802 peptidylprolyl isomerase [EC:5.2.1.8] | (RefSeq) photosynthetic NDH subunit of lumenal location 4, chloroplastic	Photosynthetic NDH subunit of lumenal location 4, chloroplastic OS=Arabidopsis thaliana OX=3702 GN=PNSL4 PE=1 SV=1	cysteamine dioxygenase [Handroanthus impetiginosus]
CL-QTL2.1	gene.SIN_1002941	Location=chr13:15955717 15956296	580	chr13	15955717	15956296	--	--	--	--	--	hypothetical protein CDL12_15359 [Handroanthus impetiginosus]
CL-QTL2.1	gene.SIN_1004340	Location=chr13:15685019 15687654	2636	chr13	15685019	15687654	[T]	Signal transduction mechanisms	Molecular Function: nucleic acid binding (GO:0003676);; Molecular Function: exonuclease activity (GO:0004527);	--	Protein NEN4 OS=Arabidopsis thaliana OX=3702 GN=NEN4 PE=2 SV=1	protein NEN4 [Sesamum indicum]
CL-QTL2.1	gene.SIN_1004621	Location=chr13:12689843 12690725	883	chr13	12689843	12690725	--	--	Cellular Component: integral component of membrane (GO:0016021);	--	--	hypothetical protein Saspl_039627 [Salvia splendens]
CL-QTL2.1	gene.SIN_1002043	Location=chr13:11802414 11803897	1484	chr13	11802414	11803897	[I]	Lipid transport and metabolism	Molecular Function: catalytic activity (GO:0003824);	K07517|7.7e-138|sind:105176096|K07517 Delta3-Delta2-enoyl-CoA isomerase [EC:5.3.3.8] | (RefSeq) enoyl-CoA delta isomerase 1, peroxisomal	Enoyl-CoA delta isomerase 1, peroxisomal OS=Arabidopsis thaliana OX=3702 GN=ECI1 PE=1 SV=1	enoyl-CoA delta isomerase 1, peroxisomal [Sesamum indicum]
CL-QTL2.1	gene.SIN_1004661	Location=chr13:12321395 12330998	9604	chr13	12321395	12330998	[O]	Posttranslational modification, protein turnover, chaperones	Molecular Function: ATP binding (GO:0005524);; Cellular Component: cytoplasm (GO:0005737);; Biological Process: protein folding (GO:0006457);; Molecular Function: unfolded protein binding (GO:0051082);	K09498|1.7e-285|sind:105176159|K09498 T-complex protein 1 subunit zeta | (RefSeq) LOW QUALITY PROTEIN: T-complex protein 1 subunit zeta 1-like	T-complex protein 1 subunit zeta 1 OS=Arabidopsis thaliana OX=3702 GN=CCT6A PE=1 SV=1	LOW QUALITY PROTEIN: T-complex protein 1 subunit zeta 1-like [Sesamum indicum]
CL-QTL2.1	gene.SIN_1004096	Location=chr13:14736516 14741169	4654	chr13	14736516	14741169	--	--	Biological Process: fucose metabolic process (GO:0006004);; Molecular Function: transferase activity, transferring glycosyl groups (GO:0016757);	K23280|5.1e-77|ccav:112522628|K23280 rhamnogalacturonan I rhamnosyltransferase [EC:2.4.1.351] | (RefSeq) O-fucosyltransferase 3-like	O-fucosyltransferase 31 OS=Arabidopsis thaliana OX=3702 GN=OFUT31 PE=2 SV=1	uncharacterized protein At1g04910-like [Sesamum indicum]
CL-QTL2.1	gene.SIN_1004637	Location=chr13:12525578 12528589	3012	chr13	12525578	12528589	[T]	Signal transduction mechanisms	Molecular Function: protein kinase activity (GO:0004672);; Molecular Function: ATP binding (GO:0005524);; Cellular Component: integral component of membrane (GO:0016021);; Molecular Function: polysaccharide binding (GO:0030247);	K23544|1.4e-56|brp:103842861|K23544 serine incorporator 1/3 | (RefSeq) serine incorporator 3	LEAF RUST 10 DISEASE-RESISTANCE LOCUS RECEPTOR-LIKE PROTEIN KINASE-like 1.4 OS=Arabidopsis thaliana OX=3702 GN=LRK10L-1.4 PE=2 SV=2	LEAF RUST 10 DISEASE-RESISTANCE LOCUS RECEPTOR-LIKE PROTEIN KINASE-like 1.4 [Sesamum indicum]
CL-QTL2.1	gene.SIN_1004682	Location=chr13:12120616 12123367	2752	chr13	12120616	12123367	--	--	Molecular Function: DNA-binding transcription factor activity (GO:0003700);; Biological Process: transcription, DNA-templated (GO:0006351);; Biological Process: brassinosteroid mediated signaling pathway (GO:0009742);	K14503|3.0e-155|sind:105176178|K14503 brassinosteroid resistant 1/2 | (RefSeq) BES1/BZR1 homolog protein 2-like	BES1/BZR1 homolog protein 2 OS=Arabidopsis thaliana OX=3702 GN=BEH2 PE=1 SV=1	BES1/BZR1 homolog protein 2-like [Sesamum indicum]
CL-QTL2.1	gene.SIN_1003975	Location=chr13:13932825 13933747	923	chr13	13932825	13933747	--	--	Molecular Function: DNA-binding transcription factor activity (GO:0003700);; Cellular Component: nucleus (GO:0005634);; Molecular Function: sequence-specific DNA binding (GO:0043565);	K12835|7.9e-25|cmax:111493042|K12835 ATP-dependent RNA helicase DDX42 [EC:3.6.4.13] | (RefSeq) DEAD-box ATP-dependent RNA helicase 24 isoform X1	Probable WRKY transcription factor 75 OS=Arabidopsis thaliana OX=3702 GN=WRKY75 PE=1 SV=1	probable WRKY transcription factor 75 isoform X1 [Sesamum indicum]
CL-QTL2.1	gene.SIN_1004333	Location=chr13:15618304 15619275	972	chr13	15618304	15619275	--	--	--	--	--	uncharacterized protein LOC110013074 [Sesamum indicum]
CL-QTL2.1	gene.SIN_1006400	Location=chr13:10999671 11030164	30494	chr13	10999671	11030164	--	--	Biological Process: cytokinesis by cell plate formation (GO:0000911);; Cellular Component: plasma membrane (GO:0005886);; Cellular Component: clathrin-coated vesicle (GO:0030136);	K17890|8.2e-14|cmo:103502353|K17890 autophagy-related protein 16-1 | (RefSeq) autophagy-related protein 16	DENN domain and WD repeat-containing protein SCD1 OS=Arabidopsis thaliana OX=3702 GN=SCD1 PE=1 SV=1	LOW QUALITY PROTEIN: DENN domain and WD repeat-containing protein SCD1 [Sesamum indicum]
CL-QTL2.1	gene.SIN_1004049	Location=chr13:14361144 14364022	2879	chr13	14361144	14364022	--	--	Cellular Component: integral component of membrane (GO:0016021);	K23050|1.4e-18|gmx:100775467|K23050 phenylcoumaran benzylic ether reductase [EC:1.3.1.-] | (RefSeq) eugenol synthase 1	--	altered inheritance of mitochondria protein 32 [Sesamum indicum]
CL-QTL2.1	gene.SIN_1004073	Location=chr13:14533551 14534414	864	chr13	14533551	14534414	[H]	Coenzyme transport and metabolism	Molecular Function: farnesyltranstransferase activity (GO:0004311);; Biological Process: isoprenoid biosynthetic process (GO:0008299);	K13789|4.0e-159|sind:105176367|K13789 geranylgeranyl diphosphate synthase, type II [EC:2.5.1.1 2.5.1.10 2.5.1.29] | (RefSeq) geranylgeranyl pyrophosphate synthase 7, chloroplastic-like	Heterodimeric geranylgeranyl pyrophosphate synthase large subunit 1, chloroplastic OS=Arabidopsis thaliana OX=3702 GN=GGPPS1 PE=1 SV=2	geranylgeranyl pyrophosphate synthase 7, chloroplastic-like [Sesamum indicum]
CL-QTL2.1	gene.SIN_1004358	Location=chr13:15798483 15800667	2185	chr13	15798483	15800667	--	--	Molecular Function: thiol-dependent ubiquitinyl hydrolase activity (GO:0036459);	--	--	glutamic acid-rich protein-like [Sesamum indicum]
CL-QTL2.1	gene.SIN_1002035	Location=chr13:11856231 11857029	799	chr13	11856231	11857029	--	--	Biological Process: regulation of transcription, DNA-templated (GO:0006355);; Molecular Function: zinc ion binding (GO:0008270);; Molecular Function: sequence-specific DNA binding (GO:0043565);	K09184|2.7e-09|vvi:104879571|K09184 GATA-binding protein, other eukaryote | (RefSeq) GATA transcription factor 8	GATA transcription factor 18 OS=Arabidopsis thaliana OX=3702 GN=GATA18 PE=1 SV=2	GATA transcription factor 18-like [Sesamum indicum]
CL-QTL2.1	gene.SIN_1004110	Location=chr13:14866288 14871660	5373	chr13	14866288	14871660	--	--	--	K06630|1.1e-128|sind:105176406|K06630 14-3-3 protein epsilon | (RefSeq) 14-3-3 protein 1	14-3-3 protein 1 OS=Solanum lycopersicum OX=4081 GN=TFT1 PE=3 SV=2	14-3-3 protein 1 [Sesamum indicum]
CL-QTL2.1	gene.SIN_1015252	Location=chr13:13209776 13212816	3041	chr13	13209776	13212816	--	--	Molecular Function: protein serine/threonine kinase activity (GO:0004674);; Molecular Function: ATP binding (GO:0005524);; Cellular Component: integral component of membrane (GO:0016021);	K00924|5.6e-83|lang:109334483|K00924 kinase [EC:2.7.1.-] | (RefSeq) receptor-like protein kinase HSL1	LRR receptor-like serine/threonine-protein kinase HSL2 OS=Arabidopsis thaliana OX=3702 GN=HSL2 PE=1 SV=1	LRR receptor-like serine/threonine-protein kinase HSL2 [Sesamum indicum]
CL-QTL2.1	gene.SIN_1004017	Location=chr13:14156446 14159109	2664	chr13	14156446	14159109	[M]	Cell wall/membrane/envelope biogenesis	Molecular Function: transferase activity, transferring glycosyl groups (GO:0016757);	--	Glycosyltransferase family 92 protein RCOM_0530710 OS=Ricinus communis OX=3988 GN=RCOM_0530710 PE=3 SV=1	glycosyltransferase family 92 protein RCOM_0530710 [Sesamum indicum]
CL-QTL2.1	gene.SIN_1006416	Location=chr13:10793008 10813446	20439	chr13	10793008	10813446	[J]	Translation, ribosomal structure and biogenesis	Molecular Function: RNA binding (GO:0003723);; Molecular Function: structural constituent of ribosome (GO:0003735);; Cellular Component: ribosome (GO:0005840);; Biological Process: translation (GO:0006412);; Cellular Component: integral component of membrane (GO:0016021);	K07575|7.7e-78|sind:105176021|K07575 malignant T-cell-amplified sequence | (RefSeq) malignant T-cell-amplified sequence 1 homolog	--	malignant T-cell-amplified sequence 1 homolog [Sesamum indicum]
CL-QTL2.1	gene.SIN_1015267	Location=chr13:13418701 13424423	5723	chr13	13418701	13424423	--	--	Molecular Function: molecular_function (GO:0003674);; Molecular Function: nucleic acid binding (GO:0003676);; Molecular Function: RNA binding (GO:0003723);; Molecular Function: catalytic activity (GO:0003824);; Molecular Function: nuclease activity (GO:0004518);; Molecular Function: endonuclease activity (GO:0004519);; Molecular Function: binding (GO:0005488);; Cellular Component: cellular_compon…	K22262|2.3e-70|qsu:112034235|K22262 WD repeat and FYVE domain-containing protein 3 | (RefSeq) protein SPIRRIG	Pentatricopeptide repeat-containing protein At3g49740 OS=Arabidopsis thaliana OX=3702 GN=PCMP-E84 PE=2 SV=1	pentatricopeptide repeat-containing protein At3g49740 [Sesamum indicum]
CL-QTL2.1	gene.SIN_1002058	Location=chr13:11607021 11607950	930	chr13	11607021	11607950	--	--	Molecular Function: zinc ion binding (GO:0008270);; Cellular Component: integral component of membrane (GO:0016021);	--	--	uncharacterized protein LOC105176085 [Sesamum indicum]
CL-QTL2.1	gene.SIN_1002943	Location=chr13:15969782 15971736	1955	chr13	15969782	15971736	[QV]	--	Molecular Function: monooxygenase activity (GO:0004497);; Molecular Function: iron ion binding (GO:0005506);; Cellular Component: integral component of membrane (GO:0016021);; Molecular Function: oxidoreductase activity, acting on paired donors, with incorporation or reduction of molecular oxygen (GO:0016705);; Molecular Function: heme binding (GO:0020037);	K20619|5.0e-312|sind:105179009|K20619 cytochrome P450 family 78 subfamily A | (RefSeq) cytochrome P450 78A7	Cytochrome P450 78A7 OS=Arabidopsis thaliana OX=3702 GN=CYP78A7 PE=2 SV=1	cytochrome P450 78A7 [Sesamum indicum]
CL-QTL2.1	gene.SIN_1015232	Location=chr13:12942314 12942505	192	chr13	12942314	12942505	--	--	Molecular Function: DNA binding (GO:0003677);; Molecular Function: protein dimerization activity (GO:0046983);	K09264|2.8e-25|sind:105158549|K09264 MADS-box transcription factor, plant | (RefSeq) MADS-box transcription factor 23 isoform X2	Agamous-like MADS-box protein AGL16 OS=Arabidopsis thaliana OX=3702 GN=AGL16 PE=1 SV=1	MADS-box transcription factor 23 isoform X1 [Sesamum indicum]
CL-QTL2.1	gene.SIN_1002947	Location=chr13:15990850 15996070	5221	chr13	15990850	15996070	[R]	General function prediction only	Molecular Function: ATP binding (GO:0005524);; Molecular Function: ATPase activity (GO:0016887);	K06158|1.4e-67|ccp:CHC_T00000568001|K06158 ATP-binding cassette, subfamily F, member 3 | (RefSeq) hypothetical protein	ABC transporter F family member 5 OS=Arabidopsis thaliana OX=3702 GN=ABCF5 PE=2 SV=1	ABC transporter F family member 5 [Sesamum indicum]
CL-QTL2.1	gene.SIN_1004060	Location=chr13:14429725 14434487	4763	chr13	14429725	14434487	[L]	Replication, recombination and repair	Molecular Function: nucleic acid binding (GO:0003676);; Molecular Function: RNA helicase activity (GO:0003724);; Molecular Function: ATP binding (GO:0005524);	K12823|0.0e+00|sind:105176351|K12823 ATP-dependent RNA helicase DDX5/DBP2 [EC:3.6.4.13] | (RefSeq) ATP-dependent RNA helicase-like protein DB10	ATP-dependent RNA helicase-like protein DB10 OS=Nicotiana sylvestris OX=4096 PE=2 SV=1	ATP-dependent RNA helicase-like protein DB10 [Sesamum indicum]
CL-QTL2.1	gene.SIN_1003969	Location=chr13:13905756 13908212	2457	chr13	13905756	13908212	[T]	Signal transduction mechanisms	Molecular Function: protein kinase activity (GO:0004672);; Molecular Function: ATP binding (GO:0005524);	K13430|4.7e-227|sind:105176230|K13430 serine/threonine-protein kinase PBS1 [EC:2.7.11.1] | (RefSeq) probable serine/threonine-protein kinase PBL7 isoform X1	Serine/threonine-protein kinase PBS1 OS=Arabidopsis thaliana OX=3702 GN=PBS1 PE=1 SV=1	probable serine/threonine-protein kinase PBL7 isoform X1 [Sesamum indicum]
CL-QTL2.1	gene.SIN_1002960	Location=chr13:16085740 16087806	2067	chr13	16085740	16087806	--	--	Molecular Function: DNA-binding transcription factor activity (GO:0003700);; Cellular Component: nucleus (GO:0005634);; Molecular Function: sequence-specific DNA binding (GO:0043565);	K13424|2.9e-26|sind:105163923|K13424 WRKY transcription factor 33 | (RefSeq) probable WRKY transcription factor 25	Probable WRKY transcription factor 13 OS=Arabidopsis thaliana OX=3702 GN=WRKY13 PE=1 SV=1	probable WRKY transcription factor 13 [Sesamum indicum]
CL-QTL2.1	gene.SIN_1002031	Location=chr13:11880399 11881117	719	chr13	11880399	11881117	[Q]	Secondary metabolites biosynthesis, transport and catabolism	--	--	--	uncharacterized protein LOC105176104 [Sesamum indicum]
CL-QTL2.1	gene.SIN_1004020	Location=chr13:14174343 14176400	2058	chr13	14174343	14176400	--	--	Cellular Component: integral component of membrane (GO:0016021);	K12386|4.8e-154|sind:105176287|K12386 cystinosin | (RefSeq) cystinosin homolog isoform X1	Cystinosin homolog OS=Arabidopsis thaliana OX=3702 GN=At5g40670 PE=2 SV=1	cystinosin homolog isoform X1 [Sesamum indicum]
CL-QTL2.1	gene.SIN_1002053	Location=chr13:11686330 11689200	2871	chr13	11686330	11689200	--	--	Cellular Component: Golgi membrane (GO:0000139);; Biological Process: protein glycosylation (GO:0006486);; Cellular Component: integral component of membrane (GO:0016021);; Molecular Function: transferase activity, transferring glycosyl groups (GO:0016757);	K20855|8.9e-234|sind:105176089|K20855 beta-1,3-galactosyltransferase 1/2/3/4/5/7/8 [EC:2.4.1.-] | (RefSeq) beta-1,3-galactosyltransferase 7-like	Beta-1,3-galactosyltransferase 7 OS=Arabidopsis thaliana OX=3702 GN=B3GALT7 PE=2 SV=1	beta-1,3-galactosyltransferase 7-like [Sesamum indicum]
CL-QTL2.1	gene.SIN_1004328	Location=chr13:15523486 15525131	1646	chr13	15523486	15525131	[C]	Energy production and conversion	Cellular Component: mitochondrial inner membrane (GO:0005743);; Biological Process: tricarboxylic acid cycle (GO:0006099);; Molecular Function: succinate dehydrogenase (ubiquinone) activity (GO:0008177);; Molecular Function: electron transfer activity (GO:0009055);; Molecular Function: metal ion binding (GO:0046872);; Molecular Function: 2 iron, 2 sulfur cluster binding (GO:0051537);; Molecular F…	K00235|1.1e-147|sind:105176471|K00235 succinate dehydrogenase (ubiquinone) iron-sulfur subunit [EC:1.3.5.1] | (RefSeq) succinate dehydrogenase [ubiquinone] iron-sulfur subunit 3, mitochondrial	Succinate dehydrogenase [ubiquinone] iron-sulfur subunit 3, mitochondrial OS=Arabidopsis thaliana OX=3702 GN=SDH2-3 PE=1 SV=1	succinate dehydrogenase [ubiquinone] iron-sulfur subunit 3, mitochondrial [Sesamum indicum]
CL-QTL2.1	gene.SIN_1006410	Location=chr13:10875538 10884195	8658	chr13	10875538	10884195	--	--	Cellular Component: nucleus (GO:0005634);; Molecular Function: protein heterodimerization activity (GO:0046982);	K21751|1.3e-82|sind:105176025|K21751 down-regulator of transcription 1 | (RefSeq) protein Dr1 homolog	Protein Dr1 homolog OS=Arabidopsis thaliana OX=3702 GN=DR1 PE=1 SV=1	protein Dr1 homolog [Sesamum indicum]
CL-QTL2.1	gene.SIN_1004019	Location=chr13:14172482 14173018	537	chr13	14172482	14173018	--	--	--	--	--	uncharacterized protein LOC105176286 [Sesamum indicum]
CL-QTL2.1	gene.SIN_1004288	Location=chr13:15103095 15105186	2092	chr13	15103095	15105186	--	--	--	--	--	uncharacterized protein LOC105176430 [Sesamum indicum]
CL-QTL2.1	gene.SIN_1015231	Location=chr13:12929956 12931884	1929	chr13	12929956	12931884	--	--	Molecular Function: protein serine/threonine kinase activity (GO:0004674);; Molecular Function: ATP binding (GO:0005524);; Cellular Component: integral component of membrane (GO:0016021);; Molecular Function: carbohydrate binding (GO:0030246);	K22133|1.2e-89|egr:104443802|K22133 oxalate---CoA ligase [EC:6.2.1.8] | (RefSeq) oxalate--CoA ligase	L-type lectin-domain containing receptor kinase IX.1 OS=Arabidopsis thaliana OX=3702 GN=LECRK91 PE=1 SV=1	L-type lectin-domain containing receptor kinase IX.1 [Sesamum indicum]
CL-QTL2.1	gene.SIN_1015247	Location=chr13:13145963 13146403	441	chr13	13145963	13146403	--	--	Molecular Function: protein dimerization activity (GO:0046983);	--	Transcription factor bHLH19 OS=Arabidopsis thaliana OX=3702 GN=BHLH19 PE=1 SV=1	transcription factor bHLH18-like [Sesamum indicum]
CL-QTL2.1	gene.SIN_1002048	Location=chr13:11748349 11753002	4654	chr13	11748349	11753002	[T]	Signal transduction mechanisms	Molecular Function: protein serine/threonine kinase activity (GO:0004674);; Molecular Function: ATP binding (GO:0005524);	K14498|5.2e-193|sind:105176115|K14498 serine/threonine-protein kinase SRK2 [EC:2.7.11.1] | (RefSeq) serine/threonine-protein kinase SAPK7	Serine/threonine-protein kinase SAPK7 OS=Oryza sativa subsp. japonica OX=39947 GN=SAPK7 PE=2 SV=2	serine/threonine-protein kinase SAPK7 [Sesamum indicum]
CL-QTL2.1	gene.SIN_1004028	Location=chr13:14207710 14210298	2589	chr13	14207710	14210298	[G]	Carbohydrate transport and metabolism	Molecular Function: pectate lyase activity (GO:0030570);; Biological Process: pectin catabolic process (GO:0045490);; Molecular Function: metal ion binding (GO:0046872);	K01728|1.3e-243|sind:105176296|K01728 pectate lyase [EC:4.2.2.2] | (RefSeq) pectate lyase	Pectate lyase OS=Zinnia violacea OX=34245 PE=1 SV=1	pectate lyase [Sesamum indicum]
CL-QTL2.1	gene.SIN_1004674	Location=chr13:12196161 12198191	2031	chr13	12196161	12198191	--	--	--	--	--	uncharacterized protein LOC105176170 [Sesamum indicum]
CL-QTL2.1	gene.SIN_1015259	Location=chr13:13322344 13323546	1203	chr13	13322344	13323546	--	--	Molecular Function: DNA binding (GO:0003677);; Cellular Component: nucleus (GO:0005634);	K09422|1.2e-196|sind:105158709|K09422 transcription factor MYB, plant | (RefSeq) transcription factor MYB6-like	Transcription factor RAX3 OS=Arabidopsis thaliana OX=3702 GN=RAX3 PE=2 SV=1	transcription factor MYB6-like [Sesamum indicum]
CL-QTL2.1	gene.SIN_1002948	Location=chr13:15997257 15999030	1774	chr13	15997257	15999030	[J]	Translation, ribosomal structure and biogenesis	Molecular Function: structural constituent of ribosome (GO:0003735);; Cellular Component: ribosome (GO:0005840);; Biological Process: translation (GO:0006412);	K02991|1.7e-117|sind:105179015|K02991 small subunit ribosomal protein S6e | (RefSeq) 40S ribosomal protein S6-like	40S ribosomal protein S6 OS=Asparagus officinalis OX=4686 GN=rps6 PE=2 SV=1	40S ribosomal protein S6-like [Sesamum indicum]
CL-QTL2.1	gene.SIN_1002216	Location=chr13:11547871 11552196	4326	chr13	11547871	11552196	[K]	Transcription	Molecular Function: O-methyltransferase activity (GO:0008171);; Biological Process: methylation (GO:0032259);; Molecular Function: protein dimerization activity (GO:0046983);	K13066|8.3e-194|sind:105176053|K13066 caffeic acid 3-O-methyltransferase [EC:2.1.1.68] | (RefSeq) caffeic acid 3-O-methyltransferase 1-like	Caffeic acid 3-O-methyltransferase OS=Catharanthus roseus OX=4058 GN=COMT1 PE=2 SV=1	caffeic acid 3-O-methyltransferase 1-like [Sesamum indicum]
CL-QTL2.1	gene.SIN_1004362	Location=chr13:15829766 15832672	2907	chr13	15829766	15832672	--	--	Molecular Function: protein serine/threonine kinase activity (GO:0004674);; Molecular Function: ATP binding (GO:0005524);; Cellular Component: integral component of membrane (GO:0016021);; Molecular Function: carbohydrate binding (GO:0030246);	K01176|1.5e-66|sbi:8065370|K01176 alpha-amylase [EC:3.2.1.1] | (RefSeq) alpha-amylase isozyme 2A	Probable L-type lectin-domain containing receptor kinase S.5 OS=Arabidopsis thaliana OX=3702 GN=LECRKS5 PE=2 SV=1	probable L-type lectin-domain containing receptor kinase S.5 isoform X1 [Sesamum indicum]
CL-QTL2.1	gene.SIN_1004306	Location=chr13:15276529 15279189	2661	chr13	15276529	15279189	--	--	Cellular Component: endoplasmic reticulum membrane (GO:0005789);; Biological Process: fatty acid biosynthetic process (GO:0006633);; Cellular Component: integral component of membrane (GO:0016021);; Molecular Function: very-long-chain 3-hydroxyacyl-CoA dehydratase activity (GO:0102158);; Molecular Function: 3-hydroxy-arachidoyl-CoA dehydratase activity (GO:0102343);; Molecular Function: 3-hydroxy…	K10703|3.6e-120|sind:105170380|K10703 very-long-chain (3R)-3-hydroxyacyl-CoA dehydratase [EC:4.2.1.134] | (RefSeq) very-long-chain (3R)-3-hydroxyacyl-CoA dehydratase 2	Very-long-chain (3R)-3-hydroxyacyl-CoA dehydratase PASTICCINO 2A OS=Oryza sativa subsp. japonica OX=39947 GN=PAS2A PE=2 SV=2	very-long-chain (3R)-3-hydroxyacyl-CoA dehydratase 2 [Sesamum indicum]
CL-QTL2.1	gene.SIN_1004326	Location=chr13:15505066 15507902	2837	chr13	15505066	15507902	--	--	--	--	VQ motif-containing protein 22 OS=Arabidopsis thaliana OX=3702 GN=VQ22 PE=2 SV=1	uncharacterized protein PB18E9.04c [Sesamum indicum]
CL-QTL2.1	gene.SIN_1004063	Location=chr13:14462981 14464069	1089	chr13	14462981	14464069	[J]	Translation, ribosomal structure and biogenesis	Molecular Function: structural constituent of ribosome (GO:0003735);; Cellular Component: ribosome (GO:0005840);; Biological Process: translation (GO:0006412);	K02935|4.0e-91|sind:105176357|K02935 large subunit ribosomal protein L7/L12 | (RefSeq) 50S ribosomal protein L12, chloroplastic-like	50S ribosomal protein L12, chloroplastic OS=Nicotiana sylvestris OX=4096 PE=2 SV=1	50S ribosomal protein L12, chloroplastic-like [Sesamum indicum]
CL-QTL2.1	gene.SIN_1004030	Location=chr13:14216457 14216816	360	chr13	14216457	14216816	--	--	--	--	--	mucin-1-like [Sesamum indicum]
CL-QTL2.1	gene.SIN_1002198	Location=chr13:11315590 11320163	4574	chr13	11315590	11320163	--	--	--	--	--	uncharacterized protein LOC105176082 [Sesamum indicum]
CL-QTL2.1	gene.SIN_1004314	Location=chr13:15353658 15362105	8448	chr13	15353658	15362105	--	--	Molecular Function: DNA binding (GO:0003677);	K21596|0.0e+00|sind:110011222|K21596 calmodulin-binding transcription activator | (RefSeq) calmodulin-binding transcription activator 1-like	Calmodulin-binding transcription activator 3 OS=Arabidopsis thaliana OX=3702 GN=CAMTA3 PE=1 SV=1	calmodulin-binding transcription activator 1-like [Sesamum indicum]
CL-QTL2.1	gene.SIN_1004095	Location=chr13:14727131 14735535	8405	chr13	14727131	14735535	[M]	Cell wall/membrane/envelope biogenesis	Cellular Component: integral component of membrane (GO:0016021);; Biological Process: transmembrane transport (GO:0055085);	K22047|0.0e+00|sind:105176392|K22047 mechanosensitive ion channel protein 1/2/3 | (RefSeq) mechanosensitive ion channel protein 2, chloroplastic-like	Mechanosensitive ion channel protein 2, chloroplastic OS=Arabidopsis thaliana OX=3702 GN=MSL2 PE=2 SV=1	mechanosensitive ion channel protein 2, chloroplastic-like [Sesamum indicum]
CL-QTL2.1	gene.SIN_1002967	Location=chr13:16148091 16153359	5269	chr13	16148091	16153359	--	--	Molecular Function: molecular_function (GO:0003674);; Molecular Function: nucleic acid binding (GO:0003676);; Molecular Function: RNA binding (GO:0003723);; Molecular Function: catalytic activity (GO:0003824);; Molecular Function: nuclease activity (GO:0004518);; Molecular Function: endonuclease activity (GO:0004519);; Molecular Function: binding (GO:0005488);; Cellular Component: cellular_compon…	--	Putative pentatricopeptide repeat-containing protein At1g74580 OS=Arabidopsis thaliana OX=3702 GN=At1g74580 PE=3 SV=1	putative pentatricopeptide repeat-containing protein At1g74580 [Sesamum indicum]
CL-QTL2.1	gene.SIN_1004612	Location=chr13:12740106 12740960	855	chr13	12740106	12740960	--	--	Cellular Component: integral component of membrane (GO:0016021);	--	--	uncharacterized protein LOC105176125 [Sesamum indicum]
CL-QTL2.1	gene.SIN_1004021	Location=chr13:14177732 14180112	2381	chr13	14177732	14180112	[C]	Energy production and conversion	Cellular Component: mitochondrial inner membrane (GO:0005743);; Biological Process: tricarboxylic acid cycle (GO:0006099);; Molecular Function: succinate dehydrogenase (ubiquinone) activity (GO:0008177);; Molecular Function: electron transfer activity (GO:0009055);; Molecular Function: metal ion binding (GO:0046872);; Molecular Function: 2 iron, 2 sulfur cluster binding (GO:0051537);; Molecular F…	K00235|5.8e-163|sind:105176288|K00235 succinate dehydrogenase (ubiquinone) iron-sulfur subunit [EC:1.3.5.1] | (RefSeq) succinate dehydrogenase [ubiquinone] iron-sulfur subunit 2, mitochondrial-like	Succinate dehydrogenase [ubiquinone] iron-sulfur subunit 2, mitochondrial OS=Arabidopsis thaliana OX=3702 GN=SDH2-2 PE=1 SV=2	succinate dehydrogenase [ubiquinone] iron-sulfur subunit 2, mitochondrial-like [Sesamum indicum]
CL-QTL2.1	gene.SIN_1002969	Location=chr13:16180628 16186510	5883	chr13	16180628	16186510	[N]	Cell motility	Cellular Component: plasma membrane (GO:0005886);; Cellular Component: integral component of membrane (GO:0016021);; Molecular Function: cellulose synthase (UDP-forming) activity (GO:0016760);; Biological Process: cellulose biosynthetic process (GO:0030244);; Molecular Function: metal ion binding (GO:0046872);; Biological Process: cell wall organization (GO:0071555);	K10999|0.0e+00|sind:105171119|K10999 cellulose synthase A [EC:2.4.1.12] | (RefSeq) cellulose synthase A catalytic subunit 2 [UDP-forming]	Cellulose synthase A catalytic subunit 2 [UDP-forming] OS=Arabidopsis thaliana OX=3702 GN=CESA2 PE=1 SV=1	cellulose synthase A catalytic subunit 2 [UDP-forming] [Sesamum indicum]
CL-QTL2.1	gene.SIN_1002951	Location=chr13:16013468 16015284	1817	chr13	16013468	16015284	[QV]	--	Molecular Function: monooxygenase activity (GO:0004497);; Molecular Function: iron ion binding (GO:0005506);; Molecular Function: oxidoreductase activity, acting on paired donors, with incorporation or reduction of molecular oxygen (GO:0016705);; Molecular Function: heme binding (GO:0020037);	K15405|1.9e-135|csat:104750245|K15405 midchain alkane hydroxylase | (RefSeq) alkane hydroxylase MAH1-like	Alkane hydroxylase MAH1 OS=Arabidopsis thaliana OX=3702 GN=CYP96A15 PE=2 SV=1	alkane hydroxylase MAH1-like [Sesamum indicum]
CL-QTL2.1	gene.SIN_1004325	Location=chr13:15487277 15491086	3810	chr13	15487277	15491086	[G]	Carbohydrate transport and metabolism	Cellular Component: integral component of membrane (GO:0016021);; Molecular Function: transmembrane transporter activity (GO:0022857);	K23677|5.5e-207|gra:105802280|K23677 MFS transporter, Spinster family, sphingosine-1-phosphate transporter | (RefSeq) uncharacterized LOC105802280	--	uncharacterized protein LOC105176469 [Sesamum indicum]
CL-QTL2.1	gene.SIN_1002190	Location=chr13:11229212 11230699	1488	chr13	11229212	11230699	[G]	Carbohydrate transport and metabolism	Molecular Function: polygalacturonase activity (GO:0004650);; Cellular Component: extracellular region (GO:0005576);; Biological Process: carbohydrate metabolic process (GO:0005975);; Biological Process: cell wall organization (GO:0071555);	K01213|4.3e-236|sind:105176071|K01213 galacturan 1,4-alpha-galacturonidase [EC:3.2.1.67] | (RefSeq) polygalacturonase-like	Polygalacturonase OS=Nicotiana tabacum OX=4097 GN=PG1 PE=2 SV=1	polygalacturonase-like [Sesamum indicum]
CL-QTL2.1	gene.SIN_1015237	Location=chr13:12979809 12984963	5155	chr13	12979809	12984963	--	--	Cellular Component: cellular_component (GO:0005575);; Cellular Component: obsolete cell (GO:0005623);; Cellular Component: plasma membrane (GO:0005886);; Biological Process: response to stress (GO:0006950);; Biological Process: response to osmotic stress (GO:0006970);; Biological Process: biological_process (GO:0008150);; Biological Process: response to abiotic stimulus (GO:0009628);; Biological …	--	Glycine-rich domain-containing protein 2 OS=Arabidopsis thaliana OX=3702 GN=GRDP2 PE=2 SV=1	glycine-rich domain-containing protein 2 [Sesamum indicum]
CL-QTL2.1	gene.SIN_1002981	Location=chr13:16261891 16265036	3146	chr13	16261891	16265036	--	--	Cellular Component: mitochondrion (GO:0005739);; Cellular Component: integral component of membrane (GO:0016021);	K03686|5.7e-09|pda:103708048|K03686 molecular chaperone DnaJ | (RefSeq) uncharacterized protein LOC103708048	--	protein FMP32, mitochondrial isoform X1 [Sesamum indicum]
CL-QTL2.1	gene.SIN_1003963	Location=chr13:13849960 13853081	3122	chr13	13849960	13853081	[G]	Carbohydrate transport and metabolism	Biological Process: lipid metabolic process (GO:0006629);; Molecular Function: phosphoric diester hydrolase activity (GO:0008081);	--	PI-PLC X domain-containing protein At5g67130 OS=Arabidopsis thaliana OX=3702 GN=At5g67130 PE=1 SV=1	PI-PLC X domain-containing protein At5g67130 isoform X2 [Sesamum indicum]
CL-QTL2.1	gene.SIN_1004687	Location=chr13:12074687 12076449	1763	chr13	12074687	12076449	--	--	Cellular Component: nucleus (GO:0005634);; Biological Process: regulation of transcription, DNA-templated (GO:0006355);; Molecular Function: sequence-specific DNA binding (GO:0043565);	K09338|8.6e-106|sind:105176197|K09338 homeobox-leucine zipper protein | (RefSeq) homeobox-leucine zipper protein ATHB-40-like	Homeobox-leucine zipper protein ATHB-40 OS=Arabidopsis thaliana OX=3702 GN=ATHB-40 PE=2 SV=3	homeobox-leucine zipper protein ATHB-40-like [Sesamum indicum]
CL-QTL2.1	gene.SIN_1002185	Location=chr13:11129706 11131198	1493	chr13	11129706	11131198	[G]	Carbohydrate transport and metabolism	Molecular Function: polygalacturonase activity (GO:0004650);; Cellular Component: extracellular region (GO:0005576);; Biological Process: carbohydrate metabolic process (GO:0005975);; Biological Process: cell wall organization (GO:0071555);	K01213|2.3e-237|sind:105176078|K01213 galacturan 1,4-alpha-galacturonidase [EC:3.2.1.67] | (RefSeq) polygalacturonase-like	Polygalacturonase OS=Nicotiana tabacum OX=4097 GN=PG1 PE=2 SV=1	polygalacturonase-like [Sesamum indicum]
CL-QTL2.1	gene.SIN_1006396	Location=chr13:11066670 11067933	1264	chr13	11066670	11067933	[G]	Carbohydrate transport and metabolism	Molecular Function: polygalacturonase activity (GO:0004650);; Cellular Component: extracellular region (GO:0005576);; Biological Process: carbohydrate metabolic process (GO:0005975);; Biological Process: cell wall organization (GO:0071555);	K01213|4.6e-213|sind:105176039|K01213 galacturan 1,4-alpha-galacturonidase [EC:3.2.1.67] | (RefSeq) polygalacturonase-like isoform X1	Polygalacturonase OS=Nicotiana tabacum OX=4097 GN=PG1 PE=2 SV=1	polygalacturonase-like isoform X1 [Sesamum indicum]
CL-QTL2.1	gene.SIN_1004339	Location=chr13:15683802 15684184	383	chr13	15683802	15684184	--	--	--	--	--	hypothetical protein CDL12_09368 [Handroanthus impetiginosus]
CL-QTL2.1	gene.SIN_1015260	Location=chr13:13338871 13340537	1667	chr13	13338871	13340537	[E]	Amino acid transport and metabolism	Molecular Function: catalytic activity (GO:0003824);; Biological Process: biosynthetic process (GO:0009058);; Molecular Function: pyridoxal phosphate binding (GO:0030170);	K01762|8.6e-276|sind:105158571|K01762 1-aminocyclopropane-1-carboxylate synthase [EC:4.4.1.14] | (RefSeq) 1-aminocyclopropane-1-carboxylate synthase 3	1-aminocyclopropane-1-carboxylate synthase 3 OS=Solanum lycopersicum OX=4081 GN=ACS3 PE=1 SV=1	1-aminocyclopropane-1-carboxylate synthase 3 [Sesamum indicum]
CL-QTL2.1	gene.SIN_1015249	Location=chr13:13161132 13162676	1545	chr13	13161132	13162676	--	--	Molecular Function: protein dimerization activity (GO:0046983);	K13422|8.3e-07|csat:104771945|K13422 transcription factor MYC2 | (RefSeq) transcription factor bHLH28-like	Transcription factor bHLH25 OS=Arabidopsis thaliana OX=3702 GN=BHLH25 PE=2 SV=2	transcription factor bHLH18-like [Sesamum indicum]
CL-QTL2.1	gene.SIN_1004655	Location=chr13:12376576 12377247	672	chr13	12376576	12377247	--	--	--	--	--	uncharacterized protein LOC105176154 [Sesamum indicum]
CL-QTL2.1	gene.SIN_1002977	Location=chr13:16231389 16240144	8756	chr13	16231389	16240144	[G]	Carbohydrate transport and metabolism	Molecular Function: fructose-bisphosphate aldolase activity (GO:0004332);; Biological Process: glycolytic process (GO:0006096);	K01623|1.3e-224|sind:105179048|K01623 fructose-bisphosphate aldolase, class I [EC:4.1.2.13] | (RefSeq) fructose-bisphosphate aldolase 1, chloroplastic-like	Fructose-bisphosphate aldolase 2, chloroplastic OS=Arabidopsis thaliana OX=3702 GN=FBA2 PE=1 SV=2	fructose-bisphosphate aldolase 1, chloroplastic-like [Sesamum indicum]
CL-QTL2.1	gene.SIN_1004356	Location=chr13:15786203 15790908	4706	chr13	15786203	15790908	--	--	Molecular Function: zinc ion binding (GO:0008270);; Cellular Component: integral component of membrane (GO:0016021);	--	--	uncharacterized protein LOC105176494 [Sesamum indicum]
CL-QTL2.1	gene.SIN_1003937	Location=chr13:13627966 13628659	694	chr13	13627966	13628659	--	--	--	--	--	uncharacterized protein LOC105176201 [Sesamum indicum]
CL-QTL2.1	gene.SIN_1004322	Location=chr13:15447579 15459240	11662	chr13	15447579	15459240	[R]	General function prediction only	Molecular Function: ATP binding (GO:0005524);; Cellular Component: integral component of membrane (GO:0016021);; Molecular Function: ATPase activity (GO:0016887);; Molecular Function: ATPase-coupled transmembrane transporter activity (GO:0042626);	K05677|3.6e-89|cme:CYME_CMC011C|K05677 ATP-binding cassette, subfamily D (ALD), member 3 | (RefSeq) ATP-binding cassette, sub-family D, member 3	ABC transporter D family member 1 OS=Arabidopsis thaliana OX=3702 GN=ABCD1 PE=1 SV=1	ABC transporter D family member 1 [Sesamum indicum]
CL-QTL2.1	gene.SIN_1002975	Location=chr13:16216812 16219611	2800	chr13	16216812	16219611	--	--	--	--	--	brain acid soluble protein 1 [Sesamum indicum]
CL-QTL2.1	gene.SIN_1004286	Location=chr13:15092679 15095251	2573	chr13	15092679	15095251	--	--	Cellular Component: integral component of membrane (GO:0016021);	K10664|8.0e-59|vvi:100854068|K10664 E3 ubiquitin-protein ligase ATL6/9/15/31/42/55 [EC:2.3.2.27] | (RefSeq) RING-H2 finger protein ATL54	E3 ubiquitin-protein ligase RING1 OS=Arabidopsis thaliana OX=3702 GN=ATL55 PE=1 SV=1	E3 ubiquitin-protein ligase RING1-like isoform X2 [Sesamum indicum]
CL-QTL2.1	gene.SIN_1002022	Location=chr13:11978606 11979007	402	chr13	11978606	11979007	--	--	--	--	--	uncharacterized protein LOC110012930 [Sesamum indicum]
CL-QTL2.1	gene.SIN_1002049	Location=chr13:11744610 11746037	1428	chr13	11744610	11746037	--	--	--	--	--	uncharacterized protein LOC105176093 [Sesamum indicum]
CL-QTL2.1	gene.SIN_1015253	Location=chr13:13226091 13227152	1062	chr13	13226091	13227152	--	--	--	--	--	uncharacterized protein LOC105158708 [Sesamum indicum]
CL-QTL2.1	gene.SIN_1004614	Location=chr13:12721310 12722161	852	chr13	12721310	12722161	--	--	Biological Process: metal ion transport (GO:0030001);; Molecular Function: metal ion binding (GO:0046872);	K10752|1.3e-28|zju:107427343|K10752 histone-binding protein RBBP4 | (RefSeq) LOW QUALITY PROTEIN: WD-40 repeat-containing protein MSI3	Heavy metal-associated isoprenylated plant protein 21 OS=Arabidopsis thaliana OX=3702 GN=HIPP21 PE=1 SV=1	heavy metal-associated isoprenylated plant protein 21 [Sesamum indicum]
CL-QTL2.1	gene.SIN_1015229	Location=chr13:12914057 12918219	4163	chr13	12914057	12918219	--	--	Molecular Function: kinase activity (GO:0016301);	--	Protein PTST, chloroplastic OS=Arabidopsis thaliana OX=3702 GN=PTST PE=1 SV=1	protein PTST, chloroplastic [Sesamum indicum]
CL-QTL2.1	gene.SIN_1004668	Location=chr13:12249870 12251733	1864	chr13	12249870	12251733	[Q]	Secondary metabolites biosynthesis, transport and catabolism	Biological Process: fatty acid biosynthetic process (GO:0006633);; Cellular Component: integral component of membrane (GO:0016021);; Molecular Function: transferase activity, transferring acyl groups other than amino-acyl groups (GO:0016747);	K15397|1.6e-288|sind:105176165|K15397 3-ketoacyl-CoA synthase [EC:2.3.1.199] | (RefSeq) 3-ketoacyl-CoA synthase 6-like	3-ketoacyl-CoA synthase 6 OS=Arabidopsis thaliana OX=3702 GN=CUT1 PE=1 SV=1	3-ketoacyl-CoA synthase 6-like [Sesamum indicum]
CL-QTL2.1	gene.SIN_1004061	Location=chr13:14435907 14441897	5991	chr13	14435907	14441897	--	--	Molecular Function: DNA (cytosine-5-)-methyltransferase activity (GO:0003886);	K05391|1.9e-33|pavi:110751042|K05391 cyclic nucleotide gated channel, plant | (RefSeq) cyclic nucleotide-gated ion channel 1-like	DNA (cytosine-5)-methyltransferase DRM2 OS=Arabidopsis thaliana OX=3702 GN=DRM2 PE=1 SV=1	DNA (cytosine-5)-methyltransferase DRM2 [Sesamum indicum]
CL-QTL2.1	gene.SIN_1002932	Location=chr13:15880214 15886486	6273	chr13	15880214	15886486	[M]	Cell wall/membrane/envelope biogenesis	Molecular Function: protein serine/threonine kinase activity (GO:0004674);; Molecular Function: ATP binding (GO:0005524);; Cellular Component: integral component of membrane (GO:0016021);	K20359|7.6e-30|eus:EUTSA_v10006389mg|K20359 PRA1 family protein 1 | (RefSeq) hypothetical protein	Probable inactive receptor kinase At5g10020 OS=Arabidopsis thaliana OX=3702 GN=At5g10020 PE=1 SV=2	probable inactive receptor kinase At5g10020 [Sesamum indicum]
CL-QTL2.1	gene.SIN_1002028	Location=chr13:11911575 11916641	5067	chr13	11911575	11916641	[S]	Function unknown	Molecular Function: helicase activity (GO:0004386);; Molecular Function: ATP binding (GO:0005524);	K19001|0.0e+00|sind:105176107|K19001 ATP-dependent DNA helicase | (RefSeq) ATP-dependent DNA helicase DDM1	ATP-dependent DNA helicase DDM1 OS=Arabidopsis thaliana OX=3702 GN=DDM1 PE=1 SV=1	ATP-dependent DNA helicase DDM1 [Sesamum indicum]
CL-QTL2.1	gene.SIN_1004041	Location=chr13:14273964 14276716	2753	chr13	14273964	14276716	[I]	Lipid transport and metabolism	Molecular Function: ATP binding (GO:0005524);; Cellular Component: cytosol (GO:0005829);	K16190|1.5e-203|sind:105176311|K16190 glucuronokinase [EC:2.7.1.43] | (RefSeq) glucuronokinase 1	Glucuronokinase 1 OS=Arabidopsis thaliana OX=3702 GN=GLCAK1 PE=1 SV=1	glucuronokinase 1 [Sesamum indicum]
CL-QTL2.1	gene.SIN_1004015	Location=chr13:14147608 14150825	3218	chr13	14147608	14150825	--	--	Cellular Component: protein phosphatase type 2A complex (GO:0000159);; Biological Process: signal transduction (GO:0007165);; Molecular Function: protein phosphatase regulator activity (GO:0019888);	K11584|3.7e-292|sind:105176280|K11584 serine/threonine-protein phosphatase 2A regulatory subunit B' | (RefSeq) serine/threonine protein phosphatase 2A 57 kDa regulatory subunit B' theta isoform	Serine/threonine protein phosphatase 2A 59 kDa regulatory subunit B' eta isoform OS=Arabidopsis thaliana OX=3702 GN=B'ETA PE=1 SV=1	serine/threonine protein phosphatase 2A 57 kDa regulatory subunit B' theta isoform [Sesamum indicum]
CL-QTL2.1	gene.SIN_1004673	Location=chr13:12201883 12202922	1040	chr13	12201883	12202922	--	--	Cellular Component: integral component of membrane (GO:0016021);	--	Protein ABA DEFICIENT 4, chloroplastic OS=Arabidopsis thaliana OX=3702 GN=ABA4 PE=2 SV=1	protein ABA DEFICIENT 4, chloroplastic-like isoform X3 [Sesamum indicum]
CL-QTL2.1	gene.SIN_1004053	Location=chr13:14385861 14386752	892	chr13	14385861	14386752	--	--	Biological Process: regulation of DNA endoreduplication (GO:0032875);	--	Cyclin-dependent protein kinase inhibitor SMR6 OS=Arabidopsis thaliana OX=3702 GN=SMR6 PE=1 SV=1	cyclin-dependent protein kinase inhibitor SMR6-like [Sesamum indicum]
CL-QTL2.1	gene.SIN_1004013	Location=chr13:14128925 14133254	4330	chr13	14128925	14133254	[G]	Carbohydrate transport and metabolism	Molecular Function: glucose-6-phosphate dehydrogenase activity (GO:0004345);; Biological Process: glucose metabolic process (GO:0006006);; Biological Process: pentose-phosphate shunt (GO:0006098);; Molecular Function: NADP binding (GO:0050661);	K00036|5.6e-305|sind:105176278|K00036 glucose-6-phosphate 1-dehydrogenase [EC:1.1.1.49 1.1.1.363] | (RefSeq) glucose-6-phosphate 1-dehydrogenase, cytoplasmic isoform	Glucose-6-phosphate 1-dehydrogenase, cytoplasmic isoform OS=Solanum tuberosum OX=4113 GN=G6PDH PE=2 SV=1	glucose-6-phosphate 1-dehydrogenase, cytoplasmic isoform [Sesamum indicum]
CL-QTL2.1	gene.SIN_1015236	Location=chr13:12973128 12973919	792	chr13	12973128	12973919	--	--	Biological Process: actin filament organization (GO:0007015);; Cellular Component: SCAR complex (GO:0031209);; Molecular Function: protein-containing complex binding (GO:0044877);	K01414|3.5e-26|sita:101755729|K01414 oligopeptidase A [EC:3.4.24.70] | (RefSeq) probable cytosolic oligopeptidase A	Protein BRICK 1 OS=Arabidopsis thaliana OX=3702 GN=BRK1 PE=1 SV=1	protein BRICK 1 [Sesamum indicum]
CL-QTL2.1	gene.SIN_1004299	Location=chr13:15201210 15205653	4444	chr13	15201210	15205653	[T]	Signal transduction mechanisms	Molecular Function: ATP binding (GO:0005524);; Cellular Component: integral component of membrane (GO:0016021);; Molecular Function: ATPase activity (GO:0016887);	K05681|1.8e-67|vcn:VOLCADRAFT_73319|K05681 ATP-binding cassette, subfamily G (WHITE), member 2 | (RefSeq) hypothetical protein	ABC transporter G family member 11 OS=Arabidopsis thaliana OX=3702 GN=ABCG11 PE=1 SV=1	ABC transporter G family member 11 [Sesamum indicum]
CL-QTL2.1	gene.SIN_1015263	Location=chr13:13398992 13400081	1090	chr13	13398992	13400081	--	--	--	K07478|4.0e-22|mdm:103449283|K07478 putative ATPase | (RefSeq) LOW QUALITY PROTEIN: ATPase WRNIP1	--	uncharacterized protein LOC105165934 [Sesamum indicum]
CL-QTL2.1	gene.SIN_1004301	Location=chr13:15217872 15226014	8143	chr13	15217872	15226014	[J]	Translation, ribosomal structure and biogenesis	Molecular Function: RNA binding (GO:0003723);	K14396|5.2e-111|sind:105176444|K14396 polyadenylate-binding protein 2 | (RefSeq) polyadenylate-binding protein 2 isoform X1	Polyadenylate-binding protein 2 OS=Arabidopsis thaliana OX=3702 GN=PABN2 PE=1 SV=1	polyadenylate-binding protein 2 isoform X1 [Sesamum indicum]
CL-QTL2.1	gene.SIN_1004056	Location=chr13:14404558 14407272	2715	chr13	14404558	14407272	--	--	--	K13192|3.8e-90|dzi:111300937|K13192 RNA-binding protein 26 | (RefSeq) zinc finger CCCH domain-containing protein 41-like	--	protein enabled [Sesamum indicum]
CL-QTL2.1	gene.SIN_1002989	Location=chr13:16328061 16333087	5027	chr13	16328061	16333087	[G]	Carbohydrate transport and metabolism	Molecular Function: beta-galactosidase activity (GO:0004565);; Cellular Component: cell wall (GO:0005618);; Cellular Component: vacuole (GO:0005773);; Biological Process: carbohydrate metabolic process (GO:0005975);; Cellular Component: integral component of membrane (GO:0016021);; Molecular Function: carbohydrate binding (GO:0030246);	K12309|9.5e-273|csat:104791541|K12309 beta-galactosidase [EC:3.2.1.23] | (RefSeq) beta-galactosidase 2 isoform X1	Beta-galactosidase 3 OS=Arabidopsis thaliana OX=3702 GN=BGAL3 PE=2 SV=1	beta-galactosidase 3-like [Sesamum indicum]
CL-QTL2.1	gene.SIN_1003980	Location=chr13:13939145 13940017	873	chr13	13939145	13940017	--	--	Cellular Component: integral component of membrane (GO:0016021);	K11094|8.7e-16|peq:110018477|K11094 U2 small nuclear ribonucleoprotein B'' | (RefSeq) U2 small nuclear ribonucleoprotein B''-like isoform X1	--	uncharacterized protein LOC105176237 [Sesamum indicum]
CL-QTL2.1	gene.SIN_1004119	Location=chr13:14982002 14982817	816	chr13	14982002	14982817	--	--	--	--	--	classical arabinogalactan protein 2-like [Sesamum indicum]
CL-QTL2.1	gene.SIN_1000155	Location=chr13:15858170 15859030	861	chr13	15858170	15859030	--	--	Molecular Function: polysaccharide binding (GO:0030247);	--	--	wall-associated receptor kinase-like 20 [Sesamum indicum]
CL-QTL2.1	gene.SIN_1004080	Location=chr13:14599641 14602465	2825	chr13	14599641	14602465	--	--	Biological Process: tRNA wobble uridine modification (GO:0002098);; Cellular Component: Elongator holoenzyme complex (GO:0033588);	K11375|4.4e-203|sind:105176375|K11375 elongator complex protein 4 | (RefSeq) elongator complex protein 4	Elongator complex protein 4 OS=Arabidopsis thaliana OX=3702 GN=ELP4 PE=1 SV=1	elongator complex protein 4 [Sesamum indicum]
CL-QTL2.1	gene.SIN_1004625	Location=chr13:12667261 12668243	983	chr13	12667261	12668243	--	--	--	K03327|2.1e-30|nta:107781954|K03327 multidrug resistance protein, MATE family | (RefSeq) protein DETOXIFICATION 14-like	--	uncharacterized protein LOC105176137 [Sesamum indicum]
CL-QTL2.1	gene.SIN_1004652	Location=chr13:12392864 12397972	5109	chr13	12392864	12397972	[G]	Carbohydrate transport and metabolism	Cellular Component: integral component of membrane (GO:0016021);; Molecular Function: transmembrane transporter activity (GO:0022857);	K03444|2.8e-60|oeu:111408946|K03444 MFS transporter, SP family, ERD6-like sugar transporter | (RefSeq) sugar transporter ERD6-like 6	Plastidic glucose transporter 4 OS=Arabidopsis thaliana OX=3702 GN=At5g16150 PE=1 SV=2	plastidic glucose transporter 4 [Sesamum indicum]
CL-QTL2.1	gene.SIN_1004653	Location=chr13:12390562 12391806	1245	chr13	12390562	12391806	--	--	Cellular Component: integral component of membrane (GO:0016021);; Molecular Function: transmembrane transporter activity (GO:0022857);	--	Plastidic glucose transporter 4 OS=Arabidopsis thaliana OX=3702 GN=At5g16150 PE=1 SV=2	plastidic glucose transporter 4 [Sesamum indicum]
CL-QTL2.1	gene.SIN_1002045	Location=chr13:11778997 11780868	1872	chr13	11778997	11780868	--	--	Molecular Function: calmodulin-dependent protein kinase activity (GO:0004683);	--	--	uncharacterized protein LOC105176095 isoform X1 [Sesamum indicum]
CL-QTL2.1	gene.SIN_1002957	Location=chr13:16052624 16054660	2037	chr13	16052624	16054660	--	--	Biological Process: carbohydrate metabolic process (GO:0005975);; Cellular Component: integral component of membrane (GO:0016021);; Molecular Function: glucan endo-1,3-beta-D-glucosidase activity (GO:0042973);	K19893|7.5e-86|oeu:111390995|K19893 glucan endo-1,3-beta-glucosidase 5/6 [EC:3.2.1.39] | (RefSeq) glucan endo-1,3-beta-glucosidase 5	Glucan endo-1,3-beta-glucosidase 5 OS=Arabidopsis thaliana OX=3702 GN=At4g31140 PE=2 SV=1	glucan endo-1,3-beta-glucosidase 8-like [Sesamum indicum]
CL-QTL2.1	gene.SIN_1004310	Location=chr13:15312140 15314159	2020	chr13	15312140	15314159	--	--	Molecular Function: DNA-binding transcription factor activity (GO:0003700);; Cellular Component: nucleus (GO:0005634);	K14412|3.2e-15|obr:102714333|K14412 alpha-1,4-fucosyltransferase [EC:2.4.1.65] | (RefSeq) uncharacterized LOC102714333	Zinc finger protein STOP1 homolog OS=Oryza sativa subsp. japonica OX=39947 GN=Os01g0871200 PE=2 SV=1	protein SENSITIVE TO PROTON RHIZOTOXICITY 1-like [Sesamum indicum]
CL-QTL2.1	gene.SIN_1003940	Location=chr13:13655095 13655649	555	chr13	13655095	13655649	--	--	--	K03860|5.0e-10|nnu:104608881|K03860 phosphatidylinositol N-acetylglucosaminyltransferase subunit Q | (RefSeq) N-acetylglucosaminyl-phosphatidylinositol biosynthetic protein gpi1-like	Snakin-1 OS=Solanum tuberosum OX=4113 GN=SN1 PE=1 SV=1	peamaclein-like [Sesamum indicum]
CL-QTL2.1	gene.SIN_1004355	Location=chr13:15784192 15784416	225	chr13	15784192	15784416	--	--	--	--	--	hypothetical protein CDL12_21742 [Handroanthus impetiginosus]
CL-QTL2.1	gene.SIN_1004121	Location=chr13:15013975 15019190	5216	chr13	15013975	15019190	[G]	Carbohydrate transport and metabolism	Molecular Function: hydrolase activity, hydrolyzing O-glycosyl compounds (GO:0004553);; Biological Process: carbohydrate metabolic process (GO:0005975);; Biological Process: actin filament organization (GO:0007015);; Molecular Function: actin filament binding (GO:0051015);	K01210|4.5e-31|qsu:112032642|K01210 glucan 1,3-beta-glucosidase [EC:3.2.1.58] | (RefSeq) glucan 1,3-beta-glucosidase-like	--	probable glucan 1,3-beta-glucosidase A [Sesamum indicum]
CL-QTL2.1	gene.SIN_1004686	Location=chr13:12096535 12100594	4060	chr13	12096535	12100594	[C]	Energy production and conversion	Molecular Function: NAD(P)H dehydrogenase (quinone) activity (GO:0003955);; Molecular Function: FMN binding (GO:0010181);; Biological Process: oxidation-reduction process (GO:0055114);	K03809|1.5e-128|sind:105176181|K03809 NAD(P)H dehydrogenase (quinone) [EC:1.6.5.2] | (RefSeq) probable NAD(P)H dehydrogenase (quinone) FQR1-like 1	Probable NAD(P)H dehydrogenase (quinone) FQR1-like 2 OS=Arabidopsis thaliana OX=3702 GN=At4g36750 PE=1 SV=1	probable NAD(P)H dehydrogenase (quinone) FQR1-like 1 [Sesamum indicum]
CL-QTL2.1	gene.SIN_1002938	Location=chr13:15941594 15942445	852	chr13	15941594	15942445	--	--	Cellular Component: nucleus (GO:0005634);; Biological Process: regulation of transcription, DNA-templated (GO:0006355);; Molecular Function: sequence-specific DNA binding (GO:0043565);; Molecular Function: protein heterodimerization activity (GO:0046982);	K08065|3.6e-114|sind:105179069|K08065 nuclear transcription Y subunit beta | (RefSeq) nuclear transcription factor Y subunit B-1-like	Nuclear transcription factor Y subunit B-11 OS=Oryza sativa subsp. japonica OX=39947 GN=HD5 PE=1 SV=1	nuclear transcription factor Y subunit B-1-like [Sesamum indicum]
CL-QTL2.1	gene.SIN_1002954	Location=chr13:16031332 16034040	2709	chr13	16031332	16034040	--	--	Molecular Function: molecular_function (GO:0003674);; Molecular Function: nucleic acid binding (GO:0003676);; Molecular Function: RNA binding (GO:0003723);; Molecular Function: catalytic activity (GO:0003824);; Molecular Function: nuclease activity (GO:0004518);; Molecular Function: endonuclease activity (GO:0004519);; Molecular Function: binding (GO:0005488);; Cellular Component: cellular_compon…	K22262|2.0e-114|qsu:112034235|K22262 WD repeat and FYVE domain-containing protein 3 | (RefSeq) protein SPIRRIG	Pentatricopeptide repeat-containing protein At2g33680 OS=Arabidopsis thaliana OX=3702 GN=PCMP-E19 PE=3 SV=1	pentatricopeptide repeat-containing protein At2g33680 [Sesamum indicum]
CL-QTL2.1	gene.SIN_1003939	Location=chr13:13640168 13643128	2961	chr13	13640168	13643128	[HR]	--	--	--	Probable esterase KAI2 OS=Arabidopsis thaliana OX=3702 GN=KAI2 PE=1 SV=1	probable esterase KAI2 [Sesamum indicum]
CL-QTL2.1	gene.SIN_1004629	Location=chr13:12622016 12623910	1895	chr13	12622016	12623910	[V]	Defense mechanisms	Molecular Function: antiporter activity (GO:0015297);; Cellular Component: integral component of membrane (GO:0016021);; Molecular Function: xenobiotic transmembrane transporter activity (GO:0042910);	K03327|4.5e-202|sind:105176141|K03327 multidrug resistance protein, MATE family | (RefSeq) LOW QUALITY PROTEIN: protein DETOXIFICATION 1-like	Protein DETOXIFICATION 8 OS=Arabidopsis thaliana OX=3702 GN=DTX8 PE=3 SV=1	LOW QUALITY PROTEIN: protein DETOXIFICATION 1-like [Sesamum indicum]
CL-QTL2.1	gene.SIN_1003954	Location=chr13:13764257 13769241	4985	chr13	13764257	13769241	--	--	Cellular Component: Golgi membrane (GO:0000139);; Molecular Function: galactosylgalactosylxylosylprotein 3-beta-glucuronosyltransferase activity (GO:0015018);; Cellular Component: integral component of membrane (GO:0016021);; Biological Process: cell wall organization (GO:0071555);	K20871|1.5e-286|sind:105176213|K20871 putative beta-1,4-xylosyltransferase IRX14 [EC:2.4.2.-] | (RefSeq) probable beta-1,4-xylosyltransferase IRX14H	Probable beta-1,4-xylosyltransferase IRX14H OS=Arabidopsis thaliana OX=3702 GN=IRX14H PE=2 SV=1	probable beta-1,4-xylosyltransferase IRX14H [Sesamum indicum]
CL-QTL2.1	gene.SIN_1002946	Location=chr13:15984177 15987468	3292	chr13	15984177	15987468	--	--	--	K12833|1.5e-12|dzi:111301177|K12833 pre-mRNA branch site protein p14 | (RefSeq) RNA-binding protein BRN2-like isoform X1	--	uncharacterized protein LOC105179012 [Sesamum indicum]
CL-QTL2.1	gene.SIN_1004052	Location=chr13:14376953 14378950	1998	chr13	14376953	14378950	--	--	Molecular Function: protein binding (GO:0005515);	K10268|1.7e-263|sind:105176341|K10268 F-box and leucine-rich repeat protein 2/20 | (RefSeq) F-box/LRR-repeat protein 4-like	--	F-box/LRR-repeat protein 4-like [Sesamum indicum]
CL-QTL2.1	gene.SIN_1004087	Location=chr13:14653589 14657516	3928	chr13	14653589	14657516	--	--	Molecular Function: DNA binding (GO:0003677);; Molecular Function: DNA-binding transcription factor activity (GO:0003700);; Cellular Component: nucleus (GO:0005634);	K09285|2.5e-281|sind:105176383|K09285 AP2-like factor, ANT lineage | (RefSeq) AP2-like ethylene-responsive transcription factor AIL6 isoform X1	AP2-like ethylene-responsive transcription factor AIL6 OS=Arabidopsis thaliana OX=3702 GN=AIL6 PE=2 SV=1	AP2-like ethylene-responsive transcription factor AIL6 isoform X1 [Sesamum indicum]
CL-QTL2.1	gene.SIN_1004029	Location=chr13:14212185 14212532	348	chr13	14212185	14212532	--	--	--	--	--	classical arabinogalactan protein 6-like [Sesamum indicum]
CL-QTL2.1	gene.SIN_1004118	Location=chr13:14968527 14974515	5989	chr13	14968527	14974515	--	--	--	--	Rhodanese-like domain-containing protein 6 OS=Arabidopsis thaliana OX=3702 GN=STR6 PE=2 SV=1	esterase AGAP003155 isoform X1 [Sesamum indicum]
CL-QTL2.1	gene.SIN_1004093	Location=chr13:14707482 14707997	516	chr13	14707482	14707997	--	--	--	--	--	uncharacterized protein LOC105176389 [Sesamum indicum]
CL-QTL2.1	gene.SIN_1003953	Location=chr13:13759519 13761441	1923	chr13	13759519	13761441	[O]	Posttranslational modification, protein turnover, chaperones	Molecular Function: cysteine-type peptidase activity (GO:0008234);	K16290|2.3e-114|smo:SELMODRAFT_184826|K16290 xylem cysteine proteinase [EC:3.4.22.-] | (RefSeq) hypothetical protein	Cysteine proteinase RD21A OS=Arabidopsis thaliana OX=3702 GN=RD21A PE=1 SV=1	cysteine proteinase COT44 [Sesamum indicum]
CL-QTL2.1	gene.SIN_1004032	Location=chr13:14223182 14223679	498	chr13	14223182	14223679	--	--	--	--	--	mucin-1-like [Sesamum indicum]
CL-QTL2.1	gene.SIN_1003990	Location=chr13:13990595 13992217	1623	chr13	13990595	13992217	--	--	Molecular Function: protein binding (GO:0005515);	K11650|3.9e-229|sind:105176251|K11650 SWI/SNF-related matrix-associated actin-dependent regulator of chromatin subfamily D | (RefSeq) SWI/SNF complex component SNF12 homolog	SWI/SNF complex component SNF12 homolog OS=Arabidopsis thaliana OX=3702 GN=At5g14170 PE=1 SV=1	SWI/SNF complex component SNF12 homolog [Sesamum indicum]
CL-QTL2.1	gene.SIN_1004359	Location=chr13:15812007 15816171	4165	chr13	15812007	15816171	[E]	Amino acid transport and metabolism	Molecular Function: alanine-glyoxylate transaminase activity (GO:0008453);; Molecular Function: pyridoxal phosphate binding (GO:0030170);	K00827|4.5e-230|sind:105176497|K00827 alanine-glyoxylate transaminase / (R)-3-amino-2-methylpropionate-pyruvate transaminase [EC:2.6.1.44 2.6.1.40] | (RefSeq) alanine--glyoxylate aminotransferase 2 homolog 1, mitochondrial	Alanine--glyoxylate aminotransferase 2 homolog 1, mitochondrial OS=Arabidopsis thaliana OX=3702 GN=AGT2 PE=1 SV=1	alanine--glyoxylate aminotransferase 2 homolog 1, mitochondrial [Sesamum indicum]
CL-QTL2.1	gene.SIN_1015272	Location=chr13:13455480 13456266	787	chr13	13455480	13456266	--	--	--	--	--	uncharacterized protein LOC105158582 [Sesamum indicum]
CL-QTL2.1	gene.SIN_1002955	Location=chr13:16034936 16037377	2442	chr13	16034936	16037377	[O]	Posttranslational modification, protein turnover, chaperones	Molecular Function: structural molecule activity (GO:0005198);; Molecular Function: iron-sulfur cluster binding (GO:0051536);; Biological Process: protein maturation by iron-sulfur cluster transfer (GO:0097428);	K22063|8.0e-92|sind:105179023|K22063 iron-sulfur cluster assembly 1 | (RefSeq) iron-sulfur assembly protein IscA, chloroplastic isoform X2	Iron-sulfur assembly protein IscA, chloroplastic OS=Arabidopsis thaliana OX=3702 GN=ISCA PE=2 SV=2	iron-sulfur assembly protein IscA, chloroplastic isoform X1 [Sesamum indicum]
CL-QTL2.1	gene.SIN_1004347	Location=chr13:15727663 15735133	7471	chr13	15727663	15735133	--	--	Biological Process: reproduction (GO:0000003);; Biological Process: microtubule cytoskeleton organization (GO:0000226);; Biological Process: polysaccharide biosynthetic process (GO:0000271);; Biological Process: mitotic cell cycle (GO:0000278);; Biological Process: mitotic cytokinesis (GO:0000281);; Biological Process: cytokinesis (GO:0000910);; Biological Process: response to acid chemical (GO:0…	K13109|3.9e-09|mdm:103400894|K13109 IK cytokine | (RefSeq) suppressor of mec-8 and unc-52 protein homolog 2-like	Protein CELLULOSE SYNTHASE INTERACTIVE 1 OS=Arabidopsis thaliana OX=3702 GN=CSI1 PE=1 SV=1	LOW QUALITY PROTEIN: protein CELLULOSE SYNTHASE INTERACTIVE 1-like [Sesamum indicum]
CL-QTL2.1	gene.SIN_1002039	Location=chr13:11822824 11827334	4511	chr13	11822824	11827334	--	--	Cellular Component: anaphase-promoting complex (GO:0005680);; Biological Process: cell cycle (GO:0007049);; Biological Process: anaphase-promoting complex-dependent catabolic process (GO:0031145);; Biological Process: cell division (GO:0051301);	K03357|2.4e-107|sind:105176098|K03357 anaphase-promoting complex subunit 10 | (RefSeq) anaphase-promoting complex subunit 10 isoform X1	Anaphase-promoting complex subunit 10 OS=Arabidopsis thaliana OX=3702 GN=APC10 PE=1 SV=2	anaphase-promoting complex subunit 10 isoform X1 [Sesamum indicum]
CL-QTL2.1	gene.SIN_1004075	Location=chr13:14555908 14561190	5283	chr13	14555908	14561190	--	--	Biological Process: carbohydrate metabolic process (GO:0005975);; Molecular Function: carbohydrate binding (GO:0030246);; Molecular Function: rhamnogalacturonan endolyase activity (GO:0102210);	K18195|0.0e+00|sind:105176420|K18195 rhamnogalacturonan endolyase [EC:4.2.2.23] | (RefSeq) uncharacterized protein LOC105176420	--	uncharacterized protein LOC105176420 [Sesamum indicum]
CL-QTL2.1	gene.SIN_1004042	Location=chr13:14280097 14281197	1101	chr13	14280097	14281197	--	--	Molecular Function: beta-1,4-mannosylglycoprotein 4-beta-N-acetylglucosaminyltransferase activity (GO:0003830);; Biological Process: protein N-linked glycosylation (GO:0006487);; Cellular Component: integral component of membrane (GO:0016021);	K00737|1.6e-221|sind:105176312|K00737 beta-1,4-mannosyl-glycoprotein beta-1,4-N-acetylglucosaminyltransferase [EC:2.4.1.144] | (RefSeq) uncharacterized protein LOC105176312 isoform X1	--	uncharacterized protein LOC105176312 isoform X1 [Sesamum indicum]
CL-QTL2.1	gene.SIN_1004107	Location=chr13:14840566 14841522	957	chr13	14840566	14841522	--	--	Molecular Function: ATP transmembrane transporter activity (GO:0005347);; Cellular Component: integral component of membrane (GO:0016021);	K15104|4.6e-172|sind:105176403|K15104 solute carrier family 25 (mitochondrial oxoglutarate transporter), member 11 | (RefSeq) mitochondrial uncoupling protein 5	Mitochondrial uncoupling protein 5 OS=Arabidopsis thaliana OX=3702 GN=PUMP5 PE=2 SV=1	mitochondrial uncoupling protein 5 [Sesamum indicum]
CL-QTL2.1	gene.SIN_1003974	Location=chr13:13929789 13931321	1533	chr13	13929789	13931321	--	--	Biological Process: gravitropism (GO:0009630);; Biological Process: regulation of auxin polar transport (GO:2000012);	--	--	protein LAZY 1-like isoform X1 [Sesamum indicum]
CL-QTL2.1	gene.SIN_1004006	Location=chr13:14098713 14099594	882	chr13	14098713	14099594	--	--	--	--	--	uncharacterized protein LOC105176273 [Sesamum indicum]
CL-QTL2.1	gene.SIN_1003949	Location=chr13:13736209 13739486	3278	chr13	13736209	13739486	[W]	Extracellular structures	Molecular Function: protein serine/threonine kinase activity (GO:0004674);; Molecular Function: ATP binding (GO:0005524);; Cellular Component: integral component of membrane (GO:0016021);	K00924|2.8e-34|cqi:110720574|K00924 kinase [EC:2.7.1.-] | (RefSeq) receptor protein kinase CLAVATA1-like	Probable LRR receptor-like serine/threonine-protein kinase At4g37250 OS=Arabidopsis thaliana OX=3702 GN=At4g37250 PE=1 SV=1	probable LRR receptor-like serine/threonine-protein kinase At4g37250 [Sesamum indicum]
CL-QTL2.1	gene.SIN_1015286	Location=chr13:13564032 13568589	4558	chr13	13564032	13568589	--	--	Cellular Component: integral component of membrane (GO:0016021);	K02184|3.8e-131|ini:109182789|K02184 formin 2 | (RefSeq) formin-like protein 1	Formin-like protein 6 OS=Arabidopsis thaliana OX=3702 GN=FH6 PE=2 SV=1	formin-like protein 6 [Sesamum indicum]
CL-QTL2.1	gene.SIN_1003989	Location=chr13:13986691 13989926	3236	chr13	13986691	13989926	[C]	Energy production and conversion	Molecular Function: sulfite oxidase activity (GO:0008482);; Molecular Function: molybdenum ion binding (GO:0030151);	K00387|6.4e-227|sind:105176249|K00387 sulfite oxidase [EC:1.8.3.1] | (RefSeq) sulfite oxidase isoform X1	Sulfite oxidase OS=Arabidopsis thaliana OX=3702 GN=SOX PE=1 SV=1	sulfite oxidase isoform X2 [Sesamum indicum]
CL-QTL2.1	gene.SIN_1004641	Location=chr13:12475757 12485154	9398	chr13	12475757	12485154	--	--	Cellular Component: trans-Golgi network (GO:0005802);; Biological Process: intracellular cholesterol transport (GO:0032367);	--	--	lisH domain and HEAT repeat-containing protein KIAA1468 homolog [Sesamum indicum]
CL-QTL2.1	gene.SIN_1015224	Location=chr13:12847943 12851351	3409	chr13	12847943	12851351	--	--	Molecular Function: DNA binding (GO:0003677);; Cellular Component: nucleus (GO:0005634);	K09422|2.3e-54|sind:105178338|K09422 transcription factor MYB, plant | (RefSeq) transcription factor MYB90-like	Transcription factor MYB1 OS=Actinidia chinensis var. chinensis OX=1590841 GN=MYB1 PE=2 SV=1	transcription factor MYB114-like [Sesamum indicum]
CL-QTL2.1	gene.SIN_1004620	Location=chr13:12693769 12694843	1075	chr13	12693769	12694843	--	--	--	--	--	uncharacterized protein LOC105176133 [Sesamum indicum]
CL-QTL2.1	gene.SIN_1003933	Location=chr13:13606616 13607601	986	chr13	13606616	13607601	--	--	--	K14400|4.3e-06|aof:109844760|K14400 pre-mRNA cleavage complex 2 protein Pcf11 | (RefSeq) LOW QUALITY PROTEIN: uncharacterized protein LOC109844760	Serine/threonine-protein phosphatase 7 long form homolog OS=Arabidopsis thaliana OX=3702 GN=MAIL3 PE=2 SV=1	uncharacterized protein LOC105162617 [Sesamum indicum]
CL-QTL2.1	gene.SIN_1015274	Location=chr13:13461758 13462306	549	chr13	13461758	13462306	[S]	Function unknown	Cellular Component: extracellular space (GO:0005615);	K13449|9.7e-18|aip:107622153|K13449 pathogenesis-related protein 1 | (RefSeq) pathogenesis-related protein 1A-like	--	pathogenesis-related leaf protein 6-like [Sesamum indicum]
CL-QTL2.1	gene.SIN_1004068	Location=chr13:14495873 14497360	1488	chr13	14495873	14497360	--	--	--	K19090|1.7e-69|fve:101300361|K19090 CRISPR-associated protein Cas5t | (RefSeq) putative pentatricopeptide repeat-containing protein At3g05240	Pentatricopeptide repeat-containing protein At1g59720, chloroplastic/mitochondrial OS=Arabidopsis thaliana OX=3702 GN=PCMP-H51 PE=1 SV=2	pentatricopeptide repeat-containing protein At2g20540 isoform X1 [Sesamum indicum]
CL-QTL2.1	gene.SIN_1004023	Location=chr13:14183595 14184312	718	chr13	14183595	14184312	--	--	Molecular Function: electron transfer activity (GO:0009055);; Cellular Component: integral component of membrane (GO:0016021);	--	Early nodulin-like protein 1 OS=Arabidopsis thaliana OX=3702 GN=At2g25060 PE=2 SV=2	early nodulin-like protein 1 [Sesamum indicum]
CL-QTL2.1	gene.SIN_1006405	Location=chr13:10930665 10934997	4333	chr13	10930665	10934997	--	--	Molecular Function: molecular_function (GO:0003674);; Molecular Function: catalytic activity (GO:0003824);; Molecular Function: ubiquitin-protein transferase activity (GO:0004842);; Biological Process: cellular protein modification process (GO:0006464);; Biological Process: proteolysis (GO:0006508);; Biological Process: ubiquitin-dependent protein catabolic process (GO:0006511);; Biological Proce…	K22753|1.2e-27|spen:107007337|K22753 E3 ubiquitin-protein ligase RNF6 [EC:2.3.2.27] | (RefSeq) probable E3 ubiquitin-protein ligase RHG1A	E3 ubiquitin-protein ligase MBR1 OS=Arabidopsis thaliana OX=3702 GN=MBR1 PE=1 SV=1	uncharacterized protein LOC105176030 [Sesamum indicum]
CL-QTL2.1	gene.SIN_1004622	Location=chr13:12684679 12686957	2279	chr13	12684679	12686957	--	--	Cellular Component: integral component of membrane (GO:0016021);; Biological Process: transmembrane transport (GO:0055085);	K24139|1.5e-242|sind:105176134|K24139 auxin efflux carrier family protein | (RefSeq) protein PIN-LIKES 2-like	Protein PIN-LIKES 2 OS=Arabidopsis thaliana OX=3702 GN=PILS2 PE=2 SV=1	protein PIN-LIKES 2-like [Sesamum indicum]
CL-QTL2.1	gene.SIN_1006395	Location=chr13:11078755 11080218	1464	chr13	11078755	11080218	[G]	Carbohydrate transport and metabolism	Molecular Function: polygalacturonase activity (GO:0004650);; Cellular Component: extracellular region (GO:0005576);; Biological Process: carbohydrate metabolic process (GO:0005975);; Biological Process: cell wall organization (GO:0071555);	K01213|1.2e-233|sind:105176040|K01213 galacturan 1,4-alpha-galacturonidase [EC:3.2.1.67] | (RefSeq) polygalacturonase-like	Polygalacturonase OS=Nicotiana tabacum OX=4097 GN=PG1 PE=2 SV=1	polygalacturonase-like [Sesamum indicum]
CL-QTL2.1	gene.SIN_1003983	Location=chr13:13966683 13967428	746	chr13	13966683	13967428	[J]	Translation, ribosomal structure and biogenesis	Molecular Function: structural constituent of ribosome (GO:0003735);; Cellular Component: ribosome (GO:0005840);; Biological Process: translation (GO:0006412);	K02899|6.3e-100|sind:105176243|K02899 large subunit ribosomal protein L27 | (RefSeq) 50S ribosomal protein L27, chloroplastic	50S ribosomal protein L27, chloroplastic OS=Nicotiana tabacum OX=4097 GN=RPL27 PE=1 SV=1	50S ribosomal protein L27, chloroplastic [Sesamum indicum]
CL-QTL2.1	gene.SIN_1004318	Location=chr13:15411874 15415236	3363	chr13	15411874	15415236	[E]	Amino acid transport and metabolism	Molecular Function: asparagine synthase (glutamine-hydrolyzing) activity (GO:0004066);; Molecular Function: ATP binding (GO:0005524);; Biological Process: asparagine biosynthetic process (GO:0006529);; Biological Process: glutamine metabolic process (GO:0006541);	K01953|7.2e-228|sind:105176463|K01953 asparagine synthase (glutamine-hydrolysing) [EC:6.3.5.4] | (RefSeq) asparagine synthetase [glutamine-hydrolyzing] 3	Asparagine synthetase [glutamine-hydrolyzing] 2 OS=Oryza sativa subsp. japonica OX=39947 GN=Os06g0265000 PE=2 SV=3	asparagine synthetase [glutamine-hydrolyzing] 3 [Sesamum indicum]
CL-QTL2.1	gene.SIN_1004008	Location=chr13:14112698 14114233	1536	chr13	14112698	14114233	--	--	Cellular Component: integral component of membrane (GO:0016021);	--	TLC domain-containing protein At5g14285 OS=Arabidopsis thaliana OX=3702 GN=At5g14285 PE=2 SV=1	TLC domain-containing protein At5g14285-like [Sesamum indicum]
CL-QTL2.1	gene.SIN_1003985	Location=chr13:13972113 13973102	990	chr13	13972113	13973102	[F]	Nucleotide transport and metabolism	Molecular Function: ribonucleoside-diphosphate reductase activity, thioredoxin disulfide as acceptor (GO:0004748);; Biological Process: deoxyribonucleotide biosynthetic process (GO:0009263);	K10808|1.4e-192|sind:105176244|K10808 ribonucleoside-diphosphate reductase subunit M2 [EC:1.17.4.1] | (RefSeq) ribonucleoside-diphosphate reductase small chain	Ribonucleoside-diphosphate reductase small chain OS=Nicotiana tabacum OX=4097 PE=2 SV=1	ribonucleoside-diphosphate reductase small chain [Sesamum indicum]
CL-QTL2.1	gene.SIN_1015270	Location=chr13:13444925 13447655	2731	chr13	13444925	13447655	[D]	Cell cycle control, cell division, chromosome partitioning	Molecular Function: GTP binding (GO:0005525);; Molecular Function: hydrolase activity (GO:0016787);	K03978|1.8e-173|sind:105158581|K03978 GTP-binding protein | (RefSeq) GTP-binding protein At2g22870	GTP-binding protein At2g22870 OS=Arabidopsis thaliana OX=3702 GN=EMB2001 PE=2 SV=2	GTP-binding protein At2g22870 [Sesamum indicum]
CL-QTL2.1	gene.SIN_1004059	Location=chr13:14419371 14423508	4138	chr13	14419371	14423508	[C]	Energy production and conversion	Molecular Function: magnesium ion binding (GO:0000287);; Molecular Function: isocitrate dehydrogenase (NADP+) activity (GO:0004450);; Cellular Component: mitochondrion (GO:0005739);; Biological Process: tricarboxylic acid cycle (GO:0006099);; Biological Process: isocitrate metabolic process (GO:0006102);; Biological Process: NADP metabolic process (GO:0006739);; Molecular Function: NAD binding (G…	K00031|3.5e-269|sind:105176349|K00031 isocitrate dehydrogenase [EC:1.1.1.42] | (RefSeq) isocitrate dehydrogenase [NADP] isoform X1	Isocitrate dehydrogenase [NADP], chloroplastic/mitochondrial OS=Arabidopsis thaliana OX=3702 GN=At5g14590 PE=1 SV=1	isocitrate dehydrogenase [NADP] isoform X1 [Sesamum indicum]
CL-QTL2.1	gene.SIN_1002214	Location=chr13:11512206 11512820	615	chr13	11512206	11512820	--	--	--	K12173|2.9e-42|gmx:100794341|K12173 BRCA1-A complex subunit BRE | (RefSeq) BRISC and BRCA1-A complex member 2	Thaumatin-like protein 1 OS=Arabidopsis thaliana OX=3702 GN=TLP1 PE=2 SV=1	thaumatin-like protein 1b isoform X2 [Sesamum indicum]
CL-QTL2.1	gene.SIN_1003948	Location=chr13:13725398 13727754	2357	chr13	13725398	13727754	[QV]	--	Molecular Function: monooxygenase activity (GO:0004497);; Molecular Function: iron ion binding (GO:0005506);; Cellular Component: integral component of membrane (GO:0016021);; Molecular Function: oxidoreductase activity, acting on paired donors, with incorporation or reduction of molecular oxygen (GO:0016705);; Molecular Function: heme binding (GO:0020037);	K22995|2.7e-224|sind:105177765|K22995 (+)-piperitol/(+)-sesamin synthase [EC:1.14.19.74] | (RefSeq) cytochrome P450 81E8-like	Cytochrome P450 81Q32 OS=Catharanthus roseus OX=4058 GN=CYP81Q32 PE=2 SV=1	cytochrome P450 81E8-like [Sesamum indicum]
CL-QTL2.1	gene.SIN_1003957	Location=chr13:13782460 13786160	3701	chr13	13782460	13786160	[T]	Signal transduction mechanisms	Molecular Function: protein kinase activity (GO:0004672);; Molecular Function: ATP binding (GO:0005524);; Cellular Component: integral component of membrane (GO:0016021);	K20718|6.9e-37|zma:100193598|K20718 LRR receptor-like serine/threonine-protein kinase ERECTA [EC:2.7.11.1] | (RefSeq) pco069596; uncharacterized protein LOC100193598	Probable inactive receptor kinase At5g67200 OS=Arabidopsis thaliana OX=3702 GN=At5g67200 PE=1 SV=1	probable inactive receptor kinase At5g67200 [Sesamum indicum]
CL-QTL2.1	gene.SIN_1004616	Location=chr13:12708622 12711353	2732	chr13	12708622	12711353	--	--	Cellular Component: integral component of membrane (GO:0016021);	--	Protein COFACTOR ASSEMBLY OF COMPLEX C SUBUNIT B CCB1, chloroplastic OS=Arabidopsis thaliana OX=3702 GN=CCB1 PE=1 SV=1	protein COFACTOR ASSEMBLY OF COMPLEX C SUBUNIT B CCB1, chloroplastic [Sesamum indicum]
CL-QTL2.1	gene.SIN_1006412	Location=chr13:10855218 10856307	1090	chr13	10855218	10856307	[O]	Posttranslational modification, protein turnover, chaperones	Biological Process: signal peptide processing (GO:0006465);; Molecular Function: peptidase activity (GO:0008233);; Cellular Component: integral component of membrane (GO:0016021);	K04773|2.0e-54|sind:105176024|K04773 protease IV [EC:3.4.21.-] | (RefSeq) serine protease SPPA, chloroplastic-like isoform X1	Serine protease SPPA, chloroplastic OS=Arabidopsis thaliana OX=3702 GN=SPPA PE=2 SV=1	serine protease SPPA, chloroplastic-like isoform X2 [Sesamum indicum]
CL-QTL2.1	gene.SIN_1004676	Location=chr13:12183754 12184341	588	chr13	12183754	12184341	--	--	Molecular Function: nucleic acid binding (GO:0003676);; Molecular Function: RNA-DNA hybrid ribonuclease activity (GO:0004523);	--	--	PREDICTED: uncharacterized protein LOC105951636 [Erythranthe guttata]
CL-QTL2.1	gene.SIN_1004631	Location=chr13:12591713 12593466	1754	chr13	12591713	12593466	--	--	Molecular Function: metal ion binding (GO:0046872);	K18753|9.7e-159|sind:105176188|K18753 butyrate response factor | (RefSeq) zinc finger CCCH domain-containing protein 14-like isoform X2	Zinc finger CCCH domain-containing protein 39 OS=Oryza sativa subsp. japonica OX=39947 GN=Os05g0576300 PE=2 SV=1	zinc finger CCCH domain-containing protein 14-like isoform X2 [Sesamum indicum]
CL-QTL2.1	gene.SIN_1004618	Location=chr13:12699916 12703200	3285	chr13	12699916	12703200	[O]	Posttranslational modification, protein turnover, chaperones	Molecular Function: serine-type endopeptidase activity (GO:0004252);	K01358|2.6e-183|sind:105176131|K01358 ATP-dependent Clp protease, protease subunit [EC:3.4.21.92] | (RefSeq) ATP-dependent Clp protease proteolytic subunit 3, chloroplastic	ATP-dependent Clp protease proteolytic subunit 3, chloroplastic OS=Arabidopsis thaliana OX=3702 GN=CLPP3 PE=1 SV=1	ATP-dependent Clp protease proteolytic subunit 3, chloroplastic [Sesamum indicum]
CL-QTL2.1	gene.SIN_1004610	Location=chr13:12749508 12749978	471	chr13	12749508	12749978	--	--	--	--	--	amyloid beta A4 precursor protein-binding family B member 1-interacting protein-like [Sesamum indicum]
CL-QTL2.1	gene.SIN_1002986	Location=chr13:16300251 16304190	3940	chr13	16300251	16304190	--	--	Molecular Function: sterol 24-C-methyltransferase activity (GO:0003838);; Cellular Component: integral component of membrane (GO:0016021);; Biological Process: methylation (GO:0032259);	K15449|1.7e-166|gmx:100791920|K15449 tRNA wybutosine-synthesizing protein 1 [EC:4.1.3.44] | (RefSeq) probable methyltransferase PMT28	Probable methyltransferase PMT27 OS=Arabidopsis thaliana OX=3702 GN=At3g51070 PE=3 SV=1	probable methyltransferase PMT27 [Sesamum indicum]
CL-QTL2.1	gene.SIN_1004290	Location=chr13:15129983 15130971	989	chr13	15129983	15130971	--	--	Cellular Component: nucleus (GO:0005634);; Biological Process: regulation of transcription, DNA-templated (GO:0006355);; Molecular Function: sequence-specific DNA binding (GO:0043565);	K09338|9.4e-159|sind:105176433|K09338 homeobox-leucine zipper protein | (RefSeq) homeobox-leucine zipper protein ATHB-6	Homeobox-leucine zipper protein ATHB-16 OS=Arabidopsis thaliana OX=3702 GN=ATHB-16 PE=2 SV=2	homeobox-leucine zipper protein ATHB-6 [Sesamum indicum]
CL-QTL2.1	gene.SIN_1004109	Location=chr13:14859925 14863113	3189	chr13	14859925	14863113	[J]	Translation, ribosomal structure and biogenesis	Cellular Component: thylakoid (GO:0009579);; Cellular Component: integral component of membrane (GO:0016021);	K01092|5.4e-12|boe:106307850|K01092 myo-inositol-1(or 4)-monophosphatase [EC:3.1.3.25] | (RefSeq) phosphatase IMPL1, chloroplastic-like isoform X1	Protein CURVATURE THYLAKOID 1D, chloroplastic OS=Arabidopsis thaliana OX=3702 GN=CURT1D PE=1 SV=1	protein CURVATURE THYLAKOID 1D, chloroplastic [Sesamum indicum]
CL-QTL2.1	gene.SIN_1002950	Location=chr13:16005876 16007462	1587	chr13	16005876	16007462	[QV]	--	Molecular Function: monooxygenase activity (GO:0004497);; Molecular Function: iron ion binding (GO:0005506);; Cellular Component: integral component of membrane (GO:0016021);; Molecular Function: oxidoreductase activity, acting on paired donors, with incorporation or reduction of molecular oxygen (GO:0016705);; Molecular Function: heme binding (GO:0020037);	K15405|1.1e-122|csat:104750245|K15405 midchain alkane hydroxylase | (RefSeq) alkane hydroxylase MAH1-like	Alkane hydroxylase MAH1 OS=Arabidopsis thaliana OX=3702 GN=CYP96A15 PE=2 SV=1	alkane hydroxylase MAH1-like [Sesamum indicum]
CL-QTL2.1	gene.SIN_1004640	Location=chr13:12489742 12490723	982	chr13	12489742	12490723	--	--	Biological Process: lipid transport (GO:0006869);	--	Non-specific lipid-transfer protein 2 OS=Oryza sativa subsp. indica OX=39946 GN=LTP-2 PE=3 SV=2	non-specific lipid-transfer protein 2 [Sesamum indicum]
CL-QTL2.1	gene.SIN_1004632	Location=chr13:12581752 12583817	2066	chr13	12581752	12583817	--	--	Molecular Function: serine-type endopeptidase activity (GO:0004252);; Cellular Component: integral component of membrane (GO:0016021);; Molecular Function: metal ion binding (GO:0046872);	K09651|6.3e-185|sind:105176143|K09651 rhomboid domain-containing protein 1 [EC:3.4.21.-] | (RefSeq) rhomboid-like protein 14, mitochondrial	Rhomboid-like protein 14, mitochondrial OS=Arabidopsis thaliana OX=3702 GN=RBL14 PE=2 SV=1	rhomboid-like protein 14, mitochondrial [Sesamum indicum]
CL-QTL2.1	gene.SIN_1002192	Location=chr13:11243545 11249596	6052	chr13	11243545	11249596	--	--	Cellular Component: nucleus (GO:0005634);; Cellular Component: cytoplasm (GO:0005737);; Biological Process: fucose metabolic process (GO:0006004);; Molecular Function: transferase activity, transferring glycosyl groups (GO:0016757);	K23280|1.2e-56|obr:102703448|K23280 rhamnogalacturonan I rhamnosyltransferase [EC:2.4.1.351] | (RefSeq) uncharacterized protein At1g04910-like	O-fucosyltransferase 38 OS=Arabidopsis thaliana OX=3702 GN=OFUT38 PE=2 SV=1	uncharacterized protein At1g04910 isoform X1 [Sesamum indicum]
CL-QTL2.1	gene.SIN_1004034	Location=chr13:14229525 14231816	2292	chr13	14229525	14231816	[C]	Energy production and conversion	Molecular Function: glycerol-3-phosphate dehydrogenase [NAD+] activity (GO:0004367);; Biological Process: carbohydrate metabolic process (GO:0005975);; Cellular Component: glycerol-3-phosphate dehydrogenase complex (GO:0009331);; Molecular Function: protein homodimerization activity (GO:0042803);; Biological Process: glycerol-3-phosphate catabolic process (GO:0046168);; Molecular Function: NAD bi…	K00006|1.7e-221|sind:105176298|K00006 glycerol-3-phosphate dehydrogenase (NAD+) [EC:1.1.1.8] | (RefSeq) glycerol-3-phosphate dehydrogenase [NAD(+)]	Glycerol-3-phosphate dehydrogenase [NAD(+)] OS=Cuphea lanceolata OX=3930 GN=GPDH PE=2 SV=1	glycerol-3-phosphate dehydrogenase [NAD(+)] [Sesamum indicum]
CL-QTL2.1	gene.SIN_1004342	Location=chr13:15708546 15708930	385	chr13	15708546	15708930	--	--	Molecular Function: DNA binding (GO:0003677);; Cellular Component: nucleus (GO:0005634);; Molecular Function: protein dimerization activity (GO:0046983);	K09264|2.4e-13|ppp:112293993|K09264 MADS-box transcription factor, plant | (RefSeq) MADS-box protein GGM13-like	Agamous-like MADS-box protein AGL104 OS=Arabidopsis thaliana OX=3702 GN=AGL104 PE=1 SV=1	hypothetical protein CDL12_12882 [Handroanthus impetiginosus]
CL-QTL2.1	gene.SIN_1004022	Location=chr13:14182303 14183010	708	chr13	14182303	14183010	--	--	--	K13456|3.7e-11|lja:Lj3g3v0730080.1|K13456 RPM1-interacting protein 4 | (RefSeq) Lj3g3v0730080.1; -	Protein NOI4 OS=Arabidopsis thaliana OX=3702 GN=NOI4 PE=1 SV=1	RPM1-interacting protein 4 isoform X1 [Sesamum indicum]
CL-QTL2.1	gene.SIN_1003984	Location=chr13:13968288 13971563	3276	chr13	13968288	13971563	[J]	Translation, ribosomal structure and biogenesis	Molecular Function: double-stranded RNA binding (GO:0003725);	--	--	uncharacterized protein LOC105176245 isoform X1 [Sesamum indicum]
CL-QTL2.1	gene.SIN_1006417	Location=chr13:10784135 10791611	7477	chr13	10784135	10791611	--	--	Molecular Function: microtubule motor activity (GO:0003777);; Molecular Function: ATP binding (GO:0005524);; Cellular Component: kinesin complex (GO:0005871);; Cellular Component: microtubule (GO:0005874);; Biological Process: microtubule-based movement (GO:0007018);; Molecular Function: microtubule binding (GO:0008017);; Molecular Function: ATPase activity (GO:0016887);	K10406|0.0e+00|sind:105176049|K10406 kinesin family member C2/C3 | (RefSeq) kinesin-like protein KIN-14P	Kinesin-like protein KIN-14C OS=Oryza sativa subsp. japonica OX=39947 GN=KIN14C PE=2 SV=1	kinesin-like protein KIN-14P [Sesamum indicum]
CL-QTL2.1	gene.SIN_1004329	Location=chr13:15526464 15530656	4193	chr13	15526464	15530656	--	--	Biological Process: regionalization (GO:0003002);; Biological Process: response to stress (GO:0006950);; Biological Process: response to osmotic stress (GO:0006970);; Biological Process: cell communication (GO:0007154);; Biological Process: signal transduction (GO:0007165);; Biological Process: multicellular organism development (GO:0007275);; Biological Process: pattern specification process (GO…	K09527|5.9e-112|hbr:110633760|K09527 DnaJ homolog subfamily C member 7 | (RefSeq) TPR repeat-containing thioredoxin TTL1-like	Inactive TPR repeat-containing thioredoxin TTL3 OS=Arabidopsis thaliana OX=3702 GN=TTL3 PE=1 SV=2	inactive TPR repeat-containing thioredoxin TTL3 [Sesamum indicum]
CL-QTL2.1	gene.SIN_1002189	Location=chr13:11195666 11198329	2664	chr13	11195666	11198329	[GI]	--	Molecular Function: enzyme inhibitor activity (GO:0004857);; Cellular Component: integral component of membrane (GO:0016021);; Molecular Function: pectinesterase activity (GO:0030599);; Biological Process: cell wall modification (GO:0042545);; Molecular Function: aspartyl esterase activity (GO:0045330);; Biological Process: pectin catabolic process (GO:0045490);	K01051|1.8e-83|pavi:110758539|K01051 pectinesterase [EC:3.1.1.11] | (RefSeq) pectinesterase 2	Probable pectinesterase/pectinesterase inhibitor 51 OS=Arabidopsis thaliana OX=3702 GN=PME51 PE=2 SV=1	probable pectinesterase/pectinesterase inhibitor 51 [Sesamum indicum]
CL-QTL2.1	gene.SIN_1004078	Location=chr13:14575059 14578605	3547	chr13	14575059	14578605	[G]	Carbohydrate transport and metabolism	Molecular Function: zinc ion binding (GO:0008270);; Molecular Function: cinnamyl-alcohol dehydrogenase activity (GO:0045551);; Molecular Function: sinapyl alcohol dehydrogenase activity (GO:0052747);	K23232|4.4e-163|sind:105176373|K23232 8-hydroxygeraniol dehydrogenase [EC:1.1.1.324] | (RefSeq) 8-hydroxygeraniol dehydrogenase	8-hydroxygeraniol dehydrogenase OS=Catharanthus roseus OX=4058 GN=10HGO PE=1 SV=1	8-hydroxygeraniol dehydrogenase [Sesamum indicum]
CL-QTL2.1	gene.SIN_1004624	Location=chr13:12672014 12675365	3352	chr13	12672014	12675365	[J]	Translation, ribosomal structure and biogenesis	Molecular Function: translation initiation factor activity (GO:0003743);	K03262|3.5e-242|sind:105176136|K03262 translation initiation factor 5 | (RefSeq) eukaryotic translation initiation factor 5-like	Eukaryotic translation initiation factor 5 OS=Phaseolus vulgaris OX=3885 GN=EIF5 PE=2 SV=1	eukaryotic translation initiation factor 5-like [Sesamum indicum]
CL-QTL2.1	gene.SIN_1004007	Location=chr13:14109190 14111235	2046	chr13	14109190	14111235	--	--	Cellular Component: integral component of membrane (GO:0016021);	K14209|8.5e-14|cmax:111478243|K14209 solute carrier family 36 (proton-coupled amino acid transporter) | (RefSeq) amino acid transporter ANT1 isoform X1	Lysine histidine transporter 1 OS=Arabidopsis thaliana OX=3702 GN=LHT1 PE=1 SV=1	lysine histidine transporter 1-like isoform X2 [Sesamum indicum]
CL-QTL2.1	gene.SIN_1004659	Location=chr13:12335674 12339909	4236	chr13	12335674	12339909	[G]	Carbohydrate transport and metabolism	Molecular Function: mannose-6-phosphate isomerase activity (GO:0004476);; Biological Process: carbohydrate metabolic process (GO:0005975);; Molecular Function: zinc ion binding (GO:0008270);; Biological Process: GDP-mannose biosynthetic process (GO:0009298);	K01809|2.3e-254|sind:105176157|K01809 mannose-6-phosphate isomerase [EC:5.3.1.8] | (RefSeq) mannose-6-phosphate isomerase 1 isoform X1	Mannose-6-phosphate isomerase 1 OS=Arabidopsis thaliana OX=3702 GN=PMI1 PE=1 SV=1	mannose-6-phosphate isomerase 1 isoform X1 [Sesamum indicum]
CL-QTL2.1	gene.SIN_1004058	Location=chr13:14416217 14418400	2184	chr13	14416217	14418400	--	--	--	K15271|1.4e-187|nto:104120869|K15271 ATP-dependent DNA helicase HFM1/MER3 [EC:3.6.4.12] | (RefSeq) LOW QUALITY PROTEIN: uncharacterized protein LOC104120869	Pentatricopeptide repeat-containing protein At1g08070, chloroplastic OS=Arabidopsis thaliana OX=3702 GN=PCMP-H12 PE=2 SV=1	pentatricopeptide repeat-containing protein At2g21090-like [Sesamum indicum]
CL-QTL2.1	gene.SIN_1002029	Location=chr13:11904917 11908548	3632	chr13	11904917	11908548	[S]	Function unknown	Cellular Component: integral component of membrane (GO:0016021);	--	Protein LIKE COV 3 OS=Arabidopsis thaliana OX=3702 GN=LCV3 PE=2 SV=1	protein LIKE COV 3 isoform X1 [Sesamum indicum]
CL-QTL2.1	gene.SIN_1002988	Location=chr13:16314426 16317009	2584	chr13	16314426	16317009	--	--	Biological Process: reproduction (GO:0000003);; Biological Process: response to acid chemical (GO:0001101);; Biological Process: developmental process involved in reproduction (GO:0003006);; Molecular Function: molecular_function (GO:0003674);; Molecular Function: nucleic acid binding (GO:0003676);; Molecular Function: DNA binding (GO:0003677);; Molecular Function: DNA-binding transcription facto…	--	Protein SHORT INTERNODES OS=Arabidopsis thaliana OX=3702 GN=SHI PE=1 SV=1	protein SHORT INTERNODES [Sesamum indicum]
CL-QTL2.1	gene.SIN_1004619	Location=chr13:12696198 12699710	3513	chr13	12696198	12699710	--	--	Molecular Function: translation elongation factor activity (GO:0003746);; Biological Process: regulation of transcription, DNA-templated (GO:0006355);; Cellular Component: super elongation complex (GO:0032783);	K15186|3.9e-155|sind:105176132|K15186 ELL-associated factor | (RefSeq) ELL-associated factor 2	--	ELL-associated factor 2 [Sesamum indicum]
CL-QTL2.1	gene.SIN_1004027	Location=chr13:14202126 14205278	3153	chr13	14202126	14205278	--	--	Cellular Component: nucleus (GO:0005634);	K12130|8.6e-06|fve:101295449|K12130 pseudo-response regulator 5 | (RefSeq) two-component response regulator-like PRR95	Zinc finger protein CONSTANS-LIKE 6 OS=Arabidopsis thaliana OX=3702 GN=COL6 PE=2 SV=2	zinc finger protein CONSTANS-LIKE 6 [Sesamum indicum]
CL-QTL2.1	gene.SIN_1004300	Location=chr13:15210099 15214850	4752	chr13	15210099	15214850	[T]	Signal transduction mechanisms	Molecular Function: ATP binding (GO:0005524);; Cellular Component: plasma membrane (GO:0005886);; Cellular Component: integral component of membrane (GO:0016021);; Molecular Function: ATPase activity (GO:0016887);; Molecular Function: ATPase-coupled transmembrane transporter activity (GO:0042626);; Biological Process: transmembrane transport (GO:0055085);	K05681|1.1e-66|vcn:VOLCADRAFT_73319|K05681 ATP-binding cassette, subfamily G (WHITE), member 2 | (RefSeq) hypothetical protein	ABC transporter G family member 11 OS=Arabidopsis thaliana OX=3702 GN=ABCG11 PE=1 SV=1	ABC transporter G family member 11-like [Sesamum indicum]
CL-QTL2.1	gene.SIN_1004050	Location=chr13:14366028 14368524	2497	chr13	14366028	14368524	[T]	Signal transduction mechanisms	Molecular Function: protein serine/threonine kinase activity (GO:0004674);; Molecular Function: ATP binding (GO:0005524);	K08286|0.0e+00|sind:105176339|K08286 protein-serine/threonine kinase [EC:2.7.11.-] | (RefSeq) serine/threonine-protein kinase D6PK	Protein kinase PVPK-1 OS=Phaseolus vulgaris OX=3885 PE=2 SV=1	serine/threonine-protein kinase D6PK [Sesamum indicum]
CL-QTL2.1	gene.SIN_1004320	Location=chr13:15420011 15422680	2670	chr13	15420011	15422680	--	--	--	K10859|5.0e-06|ath:AT2G22260|K10859 DNA oxidative demethylase [EC:1.14.11.33] | (RefSeq) ALKBH2; oxidoreductase, 2OG-Fe(II) oxygenase family protein	--	uncharacterized protein LOC105176466 [Sesamum indicum]
CL-QTL2.1	gene.SIN_1002970	Location=chr13:16194225 16194575	351	chr13	16194225	16194575	--	--	--	--	Egg cell-secreted protein 1.1 OS=Arabidopsis thaliana OX=3702 GN=EC1.1 PE=2 SV=1	hypothetical protein CDL12_15950 [Handroanthus impetiginosus]
CL-QTL2.1	gene.SIN_1004011	Location=chr13:14122288 14123515	1228	chr13	14122288	14123515	[O]	Posttranslational modification, protein turnover, chaperones	Cellular Component: mitochondrial inner membrane (GO:0005743);	K17080|2.6e-147|sind:105176276|K17080 prohibitin 1 | (RefSeq) prohibitin-3, mitochondrial	Prohibitin-3, mitochondrial OS=Arabidopsis thaliana OX=3702 GN=PHB3 PE=1 SV=1	prohibitin-3, mitochondrial [Sesamum indicum]
CL-QTL2.1	gene.SIN_1003982	Location=chr13:13963614 13966139	2526	chr13	13963614	13966139	--	--	--	--	--	zinc finger protein 511 [Sesamum indicum]
CL-QTL2.1	gene.SIN_1006409	Location=chr13:10887884 10897025	9142	chr13	10887884	10897025	--	--	Molecular Function: protein serine/threonine phosphatase activity (GO:0004722);	K17500|1.5e-189|sind:105176027|K17500 integrin-linked kinase-associated serine/threonine phosphatase 2C [EC:3.1.3.16] | (RefSeq) probable protein phosphatase 2C 8 isoform X1	Probable protein phosphatase 2C 8 OS=Arabidopsis thaliana OX=3702 GN=At1g18030 PE=2 SV=2	probable protein phosphatase 2C 8 isoform X1 [Sesamum indicum]
CL-QTL2.1	gene.SIN_1004663	Location=chr13:12307789 12311368	3580	chr13	12307789	12311368	[M]	Cell wall/membrane/envelope biogenesis	Molecular Function: protein serine/threonine kinase activity (GO:0004674);; Molecular Function: ATP binding (GO:0005524);; Cellular Component: integral component of membrane (GO:0016021);	K13420|2.9e-104|tcc:18586755|K13420 LRR receptor-like serine/threonine-protein kinase FLS2 [EC:2.7.11.1] | (RefSeq) probable LRR receptor-like serine/threonine-protein kinase At3g47570	Receptor kinase-like protein Xa21 OS=Oryza sativa subsp. indica OX=39946 GN=XA21 PE=1 SV=1	receptor kinase-like protein Xa21 [Sesamum indicum]
CL-QTL2.1	gene.SIN_1004665	Location=chr13:12291060 12292791	1732	chr13	12291060	12292791	--	--	Biological Process: protein transport (GO:0015031);	K19476|7.2e-167|sind:105176162|K19476 vacuolar protein sorting-associated protein IST1 | (RefSeq) uncharacterized protein LOC105176162	--	uncharacterized protein LOC105176162 [Sesamum indicum]
CL-QTL2.1	gene.SIN_1004351	Location=chr13:15758844 15760906	2063	chr13	15758844	15760906	[C]	Energy production and conversion	Molecular Function: acylglycerone-phosphate reductase activity (GO:0000140);; Molecular Function: 1-acyl dihydroxyacetone phosphate reductase activity (GO:0102566);	K06123|2.9e-61|vcn:VOLCADRAFT_55911|K06123 1-acylglycerone phosphate reductase [EC:1.1.1.101] | (RefSeq) hypothetical protein	11-beta-hydroxysteroid dehydrogenase A OS=Sesamum indicum OX=4182 GN=SOP2 PE=1 SV=1	uncharacterized protein LOC105176490 [Sesamum indicum]
CL-QTL2.1	gene.SIN_1004644	Location=chr13:12445191 12452147	6957	chr13	12445191	12452147	[T]	Signal transduction mechanisms	Molecular Function: hydrolase activity (GO:0016787);	K01076|1.4e-198|sind:105176150|K01076 abhydrolase domain-containing protein 17 [EC:3.1.2.22] | (RefSeq) protein ABHD17B	--	protein ABHD17B [Sesamum indicum]
CL-QTL2.1	gene.SIN_1015250	Location=chr13:13174546 13176973	2428	chr13	13174546	13176973	[J]	Translation, ribosomal structure and biogenesis	Molecular Function: rRNA (adenine-N6,N6-)-dimethyltransferase activity (GO:0000179);; Molecular Function: RNA binding (GO:0003723);	K14191|2.0e-200|sind:105158563|K14191 18S rRNA (adenine1779-N6/adenine1780-N6)-dimethyltransferase [EC:2.1.1.183] | (RefSeq) ribosomal RNA small subunit methyltransferase-like	Ribosomal RNA small subunit methyltransferase OS=Arabidopsis thaliana OX=3702 GN=DIM1A PE=1 SV=1	ribosomal RNA small subunit methyltransferase-like [Sesamum indicum]
CL-QTL2.1	gene.SIN_1015262	Location=chr13:13396392 13398400	2009	chr13	13396392	13398400	--	--	Molecular Function: zinc ion binding (GO:0008270);	--	--	uncharacterized protein LOC105173368 [Sesamum indicum]
CL-QTL2.1	gene.SIN_1004334	Location=chr13:15622553 15626934	4382	chr13	15622553	15626934	[I]	Lipid transport and metabolism	Molecular Function: acyl-CoA oxidase activity (GO:0003997);; Molecular Function: fatty acid binding (GO:0005504);; Cellular Component: peroxisome (GO:0005777);; Biological Process: fatty acid beta-oxidation using acyl-CoA oxidase (GO:0033540);; Molecular Function: flavin adenine dinucleotide binding (GO:0050660);; Biological Process: lipid homeostasis (GO:0055088);; Molecular Function: FAD bindin…	K00232|0.0e+00|sind:105176477|K00232 acyl-CoA oxidase [EC:1.3.3.6] | (RefSeq) acyl-coenzyme A oxidase 2, peroxisomal	Acyl-coenzyme A oxidase 2, peroxisomal OS=Arabidopsis thaliana OX=3702 GN=ACX2 PE=1 SV=2	acyl-coenzyme A oxidase 2, peroxisomal [Sesamum indicum]
CL-QTL2.1	gene.SIN_1002964	Location=chr13:16118011 16119942	1932	chr13	16118011	16119942	--	--	--	--	TSL-kinase interacting protein 1 OS=Arabidopsis thaliana OX=3702 GN=TKI1 PE=1 SV=2	uncharacterized protein LOC105179032 isoform X1 [Sesamum indicum]
CL-QTL2.1	gene.SIN_1006404	Location=chr13:10957331 10957579	249	chr13	10957331	10957579	[O]	Posttranslational modification, protein turnover, chaperones	Biological Process: protein catabolic process (GO:0030163);	K06891|1.3e-41|sind:105176031|K06891 ATP-dependent Clp protease adaptor protein ClpS | (RefSeq) ATP-dependent Clp protease adapter protein CLPS1, chloroplastic isoform X1	ATP-dependent Clp protease adapter protein CLPS1, chloroplastic OS=Arabidopsis thaliana OX=3702 GN=CPLS1 PE=1 SV=1	ATP-dependent Clp protease adapter protein CLPS1, chloroplastic isoform X1 [Sesamum indicum]
CL-QTL2.1	gene.SIN_1004689	Location=chr13:12063434 12070951	7518	chr13	12063434	12070951	--	--	Molecular Function: DNA-binding transcription factor activity (GO:0003700);	K09060|2.1e-181|sind:105176182|K09060 plant G-box-binding factor | (RefSeq) G-box-binding factor 1-like isoform X1	G-box-binding factor 1 OS=Arabidopsis thaliana OX=3702 GN=GBF1 PE=1 SV=2	G-box-binding factor 1-like isoform X1 [Sesamum indicum]
CL-QTL2.1	gene.SIN_1015277	Location=chr13:13480618 13483975	3358	chr13	13480618	13483975	--	--	--	--	--	uncharacterized protein LOC105158586 [Sesamum indicum]
CL-QTL2.1	gene.SIN_1003992	Location=chr13:14008445 14011884	3440	chr13	14008445	14011884	[T]	Signal transduction mechanisms	Molecular Function: voltage-gated chloride channel activity (GO:0005247);; Cellular Component: integral component of membrane (GO:0016021);	K05016|0.0e+00|sind:105176254|K05016 chloride channel 7 | (RefSeq) chloride channel protein CLC-b-like	Chloride channel protein CLC-b OS=Arabidopsis thaliana OX=3702 GN=CLC-B PE=1 SV=1	chloride channel protein CLC-b-like [Sesamum indicum]
CL-QTL2.1	gene.SIN_1004108	Location=chr13:14847078 14857104	10027	chr13	14847078	14857104	--	--	--	--	--	uncharacterized protein LOC105176404 [Sesamum indicum]
CL-QTL2.1	gene.SIN_1015241	Location=chr13:13049296 13050425	1130	chr13	13049296	13050425	--	--	Cellular Component: nucleus (GO:0005634);; Biological Process: regulation of transcription, DNA-templated (GO:0006355);; Biological Process: auxin-activated signaling pathway (GO:0009734);	K14484|5.2e-176|sind:105158554|K14484 auxin-responsive protein IAA | (RefSeq) auxin-responsive protein IAA9-like	Auxin-responsive protein IAA9 OS=Arabidopsis thaliana OX=3702 GN=IAA9 PE=1 SV=1	auxin-responsive protein IAA9-like [Sesamum indicum]
CL-QTL2.1	gene.SIN_1004091	Location=chr13:14693957 14696515	2559	chr13	14693957	14696515	[HR]	--	Molecular Function: nicotinamidase activity (GO:0008936);	--	Nicotinamidase 1 OS=Arabidopsis thaliana OX=3702 GN=NIC1 PE=1 SV=1	nicotinamidase 1 [Sesamum indicum]
CL-QTL2.1	gene.SIN_1004657	Location=chr13:12357418 12358605	1188	chr13	12357418	12358605	--	--	--	--	--	uncharacterized protein LOC105176155 [Sesamum indicum]
CL-QTL2.1	gene.SIN_1004112	Location=chr13:14875974 14880412	4439	chr13	14875974	14880412	--	--	Biological Process: sister chromatid cohesion (GO:0007062);; Cellular Component: cohesin complex (GO:0008278);	K06670|0.0e+00|sind:105176407|K06670 cohesin complex subunit SCC1 | (RefSeq) sister chromatid cohesion 1 protein 3	Sister chromatid cohesion 1 protein 3 OS=Arabidopsis thaliana OX=3702 GN=SYN3 PE=2 SV=2	sister chromatid cohesion 1 protein 3 [Sesamum indicum]
CL-QTL2.1	gene.SIN_1004678	Location=chr13:12169797 12171162	1366	chr13	12169797	12171162	--	--	--	--	--	uncharacterized protein LOC105176173 [Sesamum indicum]
CL-QTL2.1	gene.SIN_1004083	Location=chr13:14628193 14634527	6335	chr13	14628193	14634527	[P]	Inorganic ion transport and metabolism	Cellular Component: integral component of membrane (GO:0016021);; Molecular Function: metal ion transmembrane transporter activity (GO:0046873);	K21398|8.2e-144|dosa:Os06t0676000-01|K21398 natural resistance-associated macrophage protein 2 | (RefSeq) Os06g0676000, BACTERIOCIDE_EFFECT_3, NRAMP3; Similar to Integral membrane protein OsNramp3 (Fragment).	Metal transporter Nramp1 OS=Oryza sativa subsp. japonica OX=39947 GN=NRAMP1 PE=2 SV=1	metal transporter Nramp1 [Sesamum indicum]
CL-QTL2.1	gene.SIN_1004338	Location=chr13:15672930 15675727	2798	chr13	15672930	15675727	[I]	Lipid transport and metabolism	Molecular Function: inositol-3-phosphate synthase activity (GO:0004512);; Biological Process: inositol biosynthetic process (GO:0006021);; Biological Process: phospholipid biosynthetic process (GO:0008654);	K01858|2.2e-293|sind:105176482|K01858 myo-inositol-1-phosphate synthase [EC:5.5.1.4] | (RefSeq) inositol-3-phosphate synthase	Inositol-3-phosphate synthase OS=Sesamum indicum OX=4182 PE=2 SV=1	inositol-3-phosphate synthase [Sesamum indicum]
CL-QTL2.1	gene.SIN_1004296	Location=chr13:15182160 15184396	2237	chr13	15182160	15184396	[J]	Translation, ribosomal structure and biogenesis	Molecular Function: structural constituent of ribosome (GO:0003735);; Cellular Component: ribosome (GO:0005840);; Biological Process: translation (GO:0006412);	K02991|5.6e-133|sind:105176438|K02991 small subunit ribosomal protein S6e | (RefSeq) 40S ribosomal protein S6	40S ribosomal protein S6 OS=Asparagus officinalis OX=4686 GN=rps6 PE=2 SV=1	40S ribosomal protein S6 [Sesamum indicum]
CL-QTL2.1	gene.SIN_1004094	Location=chr13:14720136 14724156	4021	chr13	14720136	14724156	--	--	--	--	Uncharacterized protein At4g38062 OS=Arabidopsis thaliana OX=3702 GN=At4g38062 PE=4 SV=1	uncharacterized protein At4g38062 [Sesamum indicum]
CL-QTL2.1	gene.SIN_1004671	Location=chr13:12228649 12230132	1484	chr13	12228649	12230132	--	--	Biological Process: response to acid chemical (GO:0001101);; Biological Process: regulation of transcription, DNA-templated (GO:0006355);; Biological Process: biological_process (GO:0008150);; Biological Process: response to endogenous stimulus (GO:0009719);; Biological Process: response to hormone (GO:0009725);; Biological Process: response to gibberellin (GO:0009739);; Biological Process: regul…	--	LOB domain-containing protein 41 OS=Arabidopsis thaliana OX=3702 GN=LBD41 PE=2 SV=1	LOB domain-containing protein 41 [Sesamum indicum]
CL-QTL2.1	gene.SIN_1004324	Location=chr13:15479116 15481140	2025	chr13	15479116	15481140	--	--	Cellular Component: integral component of membrane (GO:0016021);	--	--	uncharacterized protein LOC105176468 [Sesamum indicum]
CL-QTL2.1	gene.SIN_1004691	Location=chr13:12028770 12029519	750	chr13	12028770	12029519	--	--	--	--	--	uncharacterized protein LOC110012124 [Sesamum indicum]
CL-QTL2.1	gene.SIN_1004079	Location=chr13:14584988 14587469	2482	chr13	14584988	14587469	[G]	Carbohydrate transport and metabolism	Molecular Function: zinc ion binding (GO:0008270);; Molecular Function: oxidoreductase activity (GO:0016491);	K23232|3.3e-211|sind:105176373|K23232 8-hydroxygeraniol dehydrogenase [EC:1.1.1.324] | (RefSeq) 8-hydroxygeraniol dehydrogenase	8-hydroxygeraniol dehydrogenase OS=Catharanthus roseus OX=4058 GN=10HGO PE=1 SV=1	8-hydroxygeraniol dehydrogenase [Sesamum indicum]
CL-QTL2.1	gene.SIN_1003986	Location=chr13:13974018 13977528	3511	chr13	13974018	13977528	--	--	Cellular Component: mitochondrial outer membrane translocase complex (GO:0005742);; Cellular Component: integral component of membrane (GO:0016021);; Biological Process: protein insertion into mitochondrial outer membrane (GO:0045040);	--	Mitochondrial import receptor subunit TOM20 OS=Solanum tuberosum OX=4113 GN=TOM20 PE=1 SV=1	mitochondrial import receptor subunit TOM20 isoform X1 [Sesamum indicum]
CL-QTL2.1	gene.SIN_1002966	Location=chr13:16124893 16132476	7584	chr13	16124893	16132476	--	--	Molecular Function: DNA binding (GO:0003677);; Molecular Function: nuclease activity (GO:0004518);; Cellular Component: nucleus (GO:0005634);; Biological Process: DNA repair (GO:0006281);; Cellular Component: Holliday junction resolvase complex (GO:0048476);	K10882|1.4e-150|sind:105179033|K10882 crossover junction endonuclease EME1 [EC:3.1.22.-] | (RefSeq) crossover junction endonuclease EME1B-like isoform X1	Crossover junction endonuclease EME1B OS=Arabidopsis thaliana OX=3702 GN=EME1B PE=1 SV=1	crossover junction endonuclease EME1B-like isoform X1 [Sesamum indicum]
CL-QTL2.1	gene.SIN_1004062	Location=chr13:14442643 14458930	16288	chr13	14442643	14458930	[M]	Cell wall/membrane/envelope biogenesis	Molecular Function: protein serine/threonine kinase activity (GO:0004674);; Molecular Function: ATP binding (GO:0005524);	K00924|5.8e-204|atr:18431394|K00924 kinase [EC:2.7.1.-] | (RefSeq) glycogen synthase kinase-3 homolog MsK-1	Shaggy-related protein kinase epsilon OS=Arabidopsis thaliana OX=3702 GN=ASK5 PE=1 SV=1	shaggy-related protein kinase epsilon [Sesamum indicum]
CL-QTL2.1	gene.SIN_1002213	Location=chr13:11498546 11505302	6757	chr13	11498546	11505302	--	--	Molecular Function: transmembrane receptor protein serine/threonine kinase activity (GO:0004675);; Molecular Function: ATP binding (GO:0005524);; Cellular Component: plasma membrane (GO:0005886);; Biological Process: protein phosphorylation (GO:0006468);; Cellular Component: integral component of membrane (GO:0016021);	K13418|6.1e-92|dzi:111276711|K13418 somatic embryogenesis receptor kinase 1 [EC:2.7.10.1 2.7.11.1] | (RefSeq) somatic embryogenesis receptor kinase 1 isoform X1	Probable LRR receptor-like serine/threonine-protein kinase At5g63710 OS=Arabidopsis thaliana OX=3702 GN=At5g63710 PE=1 SV=1	probable LRR receptor-like serine/threonine-protein kinase At5g63710 [Sesamum indicum]
CL-QTL2.1	gene.SIN_1002945	Location=chr13:15979551 15982215	2665	chr13	15979551	15982215	[E]	Amino acid transport and metabolism	Molecular Function: shikimate kinase activity (GO:0004765);	K00891|2.9e-152|sind:105179011|K00891 shikimate kinase [EC:2.7.1.71] | (RefSeq) shikimate kinase, chloroplastic-like isoform X1	Shikimate kinase, chloroplastic OS=Solanum lycopersicum OX=4081 GN=SK PE=1 SV=1	shikimate kinase, chloroplastic-like isoform X1 [Sesamum indicum]
CL-QTL2.1	gene.SIN_1004352	Location=chr13:15763822 15764762	941	chr13	15763822	15764762	--	--	--	--	--	hypothetical protein CDL12_24464 [Handroanthus impetiginosus]
CL-QTL2.1	gene.SIN_1015278	Location=chr13:13486607 13490349	3743	chr13	13486607	13490349	[E]	Amino acid transport and metabolism	Molecular Function: acetyl-CoA:L-glutamate N-acetyltransferase activity (GO:0004042);; Cellular Component: cytoplasm (GO:0005737);; Biological Process: arginine biosynthetic process (GO:0006526);	K14682|2.9e-235|sind:105158587|K14682 amino-acid N-acetyltransferase [EC:2.3.1.1] | (RefSeq) probable amino-acid acetyltransferase NAGS1, chloroplastic	Probable amino-acid acetyltransferase NAGS1, chloroplastic OS=Arabidopsis thaliana OX=3702 GN=NAGS1 PE=2 SV=1	probable amino-acid acetyltransferase NAGS1, chloroplastic [Sesamum indicum]
CL-QTL2.1	gene.SIN_1004054	Location=chr13:14393038 14394697	1660	chr13	14393038	14394697	--	--	--	K13944|2.5e-31|thj:104802243|K13944 LOB domain-containing protein 16 | (RefSeq) LOB domain-containing protein 16	LOB domain-containing protein 25 OS=Arabidopsis thaliana OX=3702 GN=LBD25 PE=2 SV=3	LOB domain-containing protein 25-like [Sesamum indicum]
CL-QTL2.1	gene.SIN_1002030	Location=chr13:11886960 11893890	6931	chr13	11886960	11893890	[C]	Energy production and conversion	Cellular Component: mitochondrial inner membrane (GO:0005743);; Biological Process: tricarboxylic acid cycle (GO:0006099);; Molecular Function: succinate dehydrogenase (ubiquinone) activity (GO:0008177);; Biological Process: electron transport chain (GO:0022900);; Cellular Component: respiratory chain complex II (GO:0045273);; Molecular Function: flavin adenine dinucleotide binding (GO:0050660);	K00234|0.0e+00|sind:105176105|K00234 succinate dehydrogenase (ubiquinone) flavoprotein subunit [EC:1.3.5.1] | (RefSeq) LOW QUALITY PROTEIN: succinate dehydrogenase [ubiquinone] flavoprotein subunit 1, mitochondrial-like	Succinate dehydrogenase [ubiquinone] flavoprotein subunit 1, mitochondrial OS=Arabidopsis thaliana OX=3702 GN=SDH1-1 PE=1 SV=1	LOW QUALITY PROTEIN: succinate dehydrogenase [ubiquinone] flavoprotein subunit 1, mitochondrial-like [Sesamum indicum]
CL-QTL2.1	gene.SIN_1004298	Location=chr13:15192229 15195046	2818	chr13	15192229	15195046	[R]	General function prediction only	Molecular Function: GTPase activity (GO:0003924);; Molecular Function: GTP binding (GO:0005525);	K07904|2.1e-123|sind:105176440|K07904 Ras-related protein Rab-11A | (RefSeq) ras-related protein Rab11D-like	Ras-related protein Rab11D OS=Nicotiana tabacum OX=4097 GN=RAB11D PE=2 SV=1	ras-related protein Rab11D-like [Sesamum indicum]
CL-QTL2.1	gene.SIN_1002050	Location=chr13:11739245 11742885	3641	chr13	11739245	11742885	[R]	General function prediction only	Biological Process: defense response (GO:0006952);; Molecular Function: ADP binding (GO:0043531);	K13453|9.1e-148|nau:109235474|K13453 disease resistance protein | (RefSeq) putative late blight resistance protein homolog R1A-4	Putative late blight resistance protein homolog R1A-10 OS=Solanum demissum OX=50514 GN=R1A-10 PE=3 SV=1	putative late blight resistance protein homolog R1A-3 [Sesamum indicum]
CL-QTL2.1	gene.SIN_1002976	Location=chr13:16220071 16226892	6822	chr13	16220071	16226892	--	--	Molecular Function: microtubule motor activity (GO:0003777);; Molecular Function: ATP binding (GO:0005524);; Biological Process: microtubule-based movement (GO:0007018);; Molecular Function: microtubule binding (GO:0008017);	K11498|0.0e+00|sind:105179046|K11498 centromeric protein E | (RefSeq) kinesin-like protein KIN-7F	Kinesin-like protein KIN-7F OS=Oryza sativa subsp. japonica OX=39947 GN=KIN7F PE=1 SV=2	kinesin-like protein KIN-7F [Sesamum indicum]
CL-QTL2.1	gene.SIN_1004617	Location=chr13:12704276 12707554	3279	chr13	12704276	12707554	--	--	Biological Process: ubiquitin-dependent protein catabolic process (GO:0006511);; Biological Process: multicellular organism development (GO:0007275);; Molecular Function: zinc ion binding (GO:0008270);; Cellular Component: host cell nucleus (GO:0042025);	K04506|2.8e-222|sind:105176130|K04506 E3 ubiquitin-protein ligase SIAH1 [EC:2.3.2.27] | (RefSeq) putative E3 ubiquitin-protein ligase SINA-like 6	E3 ubiquitin-protein ligase SINA-like 10 OS=Arabidopsis thaliana OX=3702 GN=At5g37930 PE=2 SV=1	putative E3 ubiquitin-protein ligase SINA-like 6 [Sesamum indicum]
CL-QTL2.1	gene.SIN_1004104	Location=chr13:14815123 14817619	2497	chr13	14815123	14817619	[R]	General function prediction only	--	--	--	uncharacterized protein LOC105176401 [Sesamum indicum]
CL-QTL2.1	gene.SIN_1006414	Location=chr13:10841193 10841588	396	chr13	10841193	10841588	--	--	--	K00876|2.8e-59|sind:105176023|K00876 uridine kinase [EC:2.7.1.48] | (RefSeq) uridine-cytidine kinase C isoform X1	Inorganic pyrophosphatase TTM1 OS=Arabidopsis thaliana OX=3702 GN=TTM1 PE=1 SV=1	uridine-cytidine kinase C isoform X2 [Sesamum indicum]
CL-QTL2.1	gene.SIN_1004037	Location=chr13:14243318 14253668	10351	chr13	14243318	14253668	--	--	Molecular Function: molecular_function (GO:0003674);; Molecular Function: nucleic acid binding (GO:0003676);; Molecular Function: RNA binding (GO:0003723);; Molecular Function: catalytic activity (GO:0003824);; Molecular Function: nuclease activity (GO:0004518);; Molecular Function: endonuclease activity (GO:0004519);; Molecular Function: binding (GO:0005488);; Cellular Component: cellular_compon…	K16280|3.9e-251|sind:105176302|K16280 E3 ubiquitin-protein ligase RGLG [EC:2.3.2.27] | (RefSeq) E3 ubiquitin-protein ligase RGLG2-like	E3 ubiquitin-protein ligase RGLG2 OS=Arabidopsis thaliana OX=3702 GN=RGLG2 PE=1 SV=1	hypothetical protein LSAT_4X184520 [Lactuca sativa]
CL-QTL2.1	gene.SIN_1004344	Location=chr13:15715878 15718535	2658	chr13	15715878	15718535	--	--	Molecular Function: RNA polymerase II transcription regulatory region sequence-specific DNA binding (GO:0000977);; Cellular Component: nucleus (GO:0005634);; Biological Process: positive regulation of transcription by RNA polymerase II (GO:0045944);; Molecular Function: protein dimerization activity (GO:0046983);	--	Agamous-like MADS-box protein AGL66 OS=Arabidopsis thaliana OX=3702 GN=AGL66 PE=1 SV=1	agamous-like MADS-box protein AGL66 [Sesamum indicum]
CL-QTL2.1	gene.SIN_1015225	Location=chr13:12854695 12855204	510	chr13	12854695	12855204	--	--	--	K03046|3.4e-23|nto:108945874|K03046 DNA-directed RNA polymerase subunit beta' [EC:2.7.7.6] | (RefSeq) uncharacterized protein LOC108945874	--	ATP synthase subunit alpha 1 [Striga asiatica]
CL-QTL2.1	gene.SIN_1002032	Location=chr13:11877564 11878087	524	chr13	11877564	11878087	--	--	--	--	--	hypothetical protein M569_00248, partial [Genlisea aurea]
CL-QTL2.1	gene.SIN_1004646	Location=chr13:12426059 12429827	3769	chr13	12426059	12429827	--	--	Molecular Function: protein serine/threonine kinase activity (GO:0004674);; Molecular Function: ATP binding (GO:0005524);; Molecular Function: glycerophosphodiester phosphodiesterase activity (GO:0008889);; Cellular Component: integral component of membrane (GO:0016021);; Molecular Function: polysaccharide binding (GO:0030247);	K16224|1.6e-40|brp:103829497|K16224 senescence-induced receptor-like serine/threonine-protein kinase | (RefSeq) senescence-induced receptor-like serine/threonine-protein kinase isoform X2	LEAF RUST 10 DISEASE-RESISTANCE LOCUS RECEPTOR-LIKE PROTEIN KINASE-like 2.1 OS=Arabidopsis thaliana OX=3702 GN=LRK10L-2.1 PE=3 SV=1	uncharacterized protein LOC105176151 [Sesamum indicum]
CL-QTL2.1	gene.SIN_1015227	Location=chr13:12882786 12886300	3515	chr13	12882786	12886300	--	--	Molecular Function: DNA binding (GO:0003677);; Cellular Component: nucleus (GO:0005634);	K09422|7.8e-60|oeu:111382815|K09422 transcription factor MYB, plant | (RefSeq) transcription factor MYB113-like	Transcription factor MYB1 OS=Actinidia chinensis var. chinensis OX=1590841 GN=MYB1 PE=2 SV=1	transcription factor MYB114 [Sesamum indicum]
CL-QTL2.1	gene.SIN_1003955	Location=chr13:13773403 13776479	3077	chr13	13773403	13776479	[J]	Translation, ribosomal structure and biogenesis	Molecular Function: tRNA dihydrouridine synthase activity (GO:0017150);; Molecular Function: flavin adenine dinucleotide binding (GO:0050660);	K05542|2.2e-262|sind:105176214|K05542 tRNA-dihydrouridine synthase 1 [EC:1.3.1.88] | (RefSeq) tRNA-dihydrouridine(16/17) synthase [NAD(P)(+)]-like	--	tRNA-dihydrouridine(16/17) synthase [NAD(P)(+)]-like [Sesamum indicum]
CL-QTL2.1	gene.SIN_1004650	Location=chr13:12412924 12413142	219	chr13	12412924	12413142	--	--	--	--	--	CAX-interacting protein 4-like [Sesamum indicum]
CL-QTL2.1	gene.SIN_1015234	Location=chr13:12956586 12957447	862	chr13	12956586	12957447	--	--	--	--	--	hypothetical protein CDL12_19728 [Handroanthus impetiginosus]
CL-QTL2.1	gene.SIN_1004675	Location=chr13:12184811 12190993	6183	chr13	12184811	12190993	[I]	Lipid transport and metabolism	Cellular Component: membrane (GO:0016020);; Molecular Function: lipase activity (GO:0016298);	K18368|1.0e-208|sind:105176171|K18368 caffeoylshikimate esterase [EC:3.1.1.-] | (RefSeq) caffeoylshikimate esterase	Caffeoylshikimate esterase OS=Arabidopsis thaliana OX=3702 GN=CSE PE=1 SV=1	caffeoylshikimate esterase [Sesamum indicum]
CL-QTL2.1	gene.SIN_1002980	Location=chr13:16255445 16261240	5796	chr13	16255445	16261240	--	--	Cellular Component: integral component of membrane (GO:0016021);	--	--	LOW QUALITY PROTEIN: transmembrane and coiled-coil domain-containing protein 4 [Sesamum indicum]
CL-QTL2.1	gene.SIN_1004044	Location=chr13:14288134 14291674	3541	chr13	14288134	14291674	--	--	Molecular Function: protein serine/threonine kinase activity (GO:0004674);; Molecular Function: protein serine/threonine/tyrosine kinase activity (GO:0004712);; Molecular Function: ATP binding (GO:0005524);	K04427|1.7e-74|lang:109331017|K04427 mitogen-activated protein kinase kinase kinase 7 [EC:2.7.11.25] | (RefSeq) serine/threonine-protein kinase HT1-like	Serine/threonine-protein kinase STY13 OS=Arabidopsis thaliana OX=3702 GN=STY13 PE=1 SV=2	serine/threonine-protein kinase HT1 [Sesamum indicum]
CL-QTL2.1	gene.SIN_1003947	Location=chr13:13697517 13698890	1374	chr13	13697517	13698890	--	--	Molecular Function: DNA binding (GO:0003677);; Cellular Component: nucleus (GO:0005634);	K09422|1.4e-58|sind:105176325|K09422 transcription factor MYB, plant | (RefSeq) transcription factor MYB44	Transcription factor MYB73 OS=Arabidopsis thaliana OX=3702 GN=MYB73 PE=1 SV=1	transcription factor MYB44 [Sesamum indicum]
CL-QTL2.1	gene.SIN_1003994	Location=chr13:14023630 14027014	3385	chr13	14023630	14027014	[I]	Lipid transport and metabolism	Biological Process: lipid catabolic process (GO:0016042);; Molecular Function: hydrolase activity, acting on ester bonds (GO:0016788);	K01052|3.4e-196|sind:105176257|K01052 lysosomal acid lipase/cholesteryl ester hydrolase [EC:3.1.1.13] | (RefSeq) LOW QUALITY PROTEIN: triacylglycerol lipase 2-like	Triacylglycerol lipase 2 OS=Arabidopsis thaliana OX=3702 GN=LIP2 PE=2 SV=1	LOW QUALITY PROTEIN: triacylglycerol lipase 2-like [Sesamum indicum]
CL-QTL2.1	gene.SIN_1004669	Location=chr13:12239139 12245262	6124	chr13	12239139	12245262	--	--	Molecular Function: RNA binding (GO:0003723);	K21444|0.0e+00|sind:105176166|K21444 poly(rC)-binding protein 3/4 | (RefSeq) KH domain-containing protein HEN4	KH domain-containing protein At4g18375 OS=Arabidopsis thaliana OX=3702 GN=At4g18375 PE=2 SV=1	KH domain-containing protein HEN4 [Sesamum indicum]
CL-QTL2.1	gene.SIN_1004009	Location=chr13:14117173 14119326	2154	chr13	14117173	14119326	--	--	Cellular Component: integral component of membrane (GO:0016021);	K15015|6.4e-18|nau:109218398|K15015 solute carrier family 32 (vesicular inhibitory amino acid transporter) | (RefSeq) vacuolar amino acid transporter 1-like	Lysine histidine transporter 1 OS=Arabidopsis thaliana OX=3702 GN=LHT1 PE=1 SV=1	lysine histidine transporter 1-like isoform X1 [Sesamum indicum]
CL-QTL2.1	gene.SIN_1004638	Location=chr13:12501486 12503122	1637	chr13	12501486	12503122	[E]	Amino acid transport and metabolism	Biological Process: glutamine metabolic process (GO:0006541);; Molecular Function: gamma-glutamyl-gamma-aminobutyrate hydrolase activity (GO:0033969);	--	Putative glutamine amidotransferase GAT1_2.1 OS=Arabidopsis thaliana OX=3702 GN=GAT1_2.1 PE=2 SV=1	uncharacterized protein LOC105176146 [Sesamum indicum]
CL-QTL2.1	gene.SIN_1002944	Location=chr13:15975079 15975411	333	chr13	15975079	15975411	--	--	Biological Process: mitochondrial pyruvate transmembrane transport (GO:0006850);; Cellular Component: integral component of mitochondrial inner membrane (GO:0031305);; Molecular Function: pyruvate transmembrane transporter activity (GO:0050833);	K22139|2.7e-63|sind:105179010|K22139 mitochondrial pyruvate carrier 2 | (RefSeq) mitochondrial pyruvate carrier 3-like	Mitochondrial pyruvate carrier 4 OS=Arabidopsis thaliana OX=3702 GN=MPC4 PE=3 SV=1	mitochondrial pyruvate carrier 3-like [Sesamum indicum]
CL-QTL2.1	gene.SIN_1006406	Location=chr13:10915389 10921450	6062	chr13	10915389	10921450	--	--	Molecular Function: aspartic-type endopeptidase activity (GO:0004190);	K00924|6.4e-31|thj:104810886|K00924 kinase [EC:2.7.1.-] | (RefSeq) aspartic proteinase-like protein 2	Aspartyl protease APCB1 OS=Arabidopsis thaliana OX=3702 GN=APCB1 PE=1 SV=1	aspartyl protease APCB1 [Sesamum indicum]
CL-QTL2.1	gene.SIN_1004336	Location=chr13:15634213 15636961	2749	chr13	15634213	15636961	--	--	--	--	Protein UPSTREAM OF FLC OS=Arabidopsis thaliana OX=3702 GN=UFC PE=2 SV=1	protein UPSTREAM OF FLC [Sesamum indicum]
CL-QTL2.1	gene.SIN_1003987	Location=chr13:13981235 13983124	1890	chr13	13981235	13983124	--	--	--	K02996|4.3e-46|hbr:110658166|K02996 small subunit ribosomal protein S9 | (RefSeq) uncharacterized protein LOC110658166	B2 protein OS=Daucus carota OX=4039 PE=2 SV=1	B2 protein [Sesamum indicum]
CL-QTL2.1	gene.SIN_1015266	Location=chr13:13412940 13415433	2494	chr13	13412940	13415433	[O]	Posttranslational modification, protein turnover, chaperones	Molecular Function: antioxidant activity (GO:0016209);; Biological Process: oxidation-reduction process (GO:0055114);	--	--	thioredoxin-like protein AAED1, chloroplastic isoform X1 [Sesamum indicum]
CL-QTL2.1	gene.SIN_1002182	Location=chr13:11095306 11095998	693	chr13	11095306	11095998	[G]	Carbohydrate transport and metabolism	Molecular Function: polygalacturonase activity (GO:0004650);; Cellular Component: extracellular region (GO:0005576);; Biological Process: carbohydrate metabolic process (GO:0005975);; Biological Process: cell wall organization (GO:0071555);	K01213|1.2e-111|sind:105176078|K01213 galacturan 1,4-alpha-galacturonidase [EC:3.2.1.67] | (RefSeq) polygalacturonase-like	Polygalacturonase OS=Nicotiana tabacum OX=4097 GN=PG1 PE=2 SV=1	polygalacturonase-like [Sesamum indicum]
CL-QTL2.1	gene.SIN_1002982	Location=chr13:16269044 16272046	3003	chr13	16269044	16272046	[QV]	--	Molecular Function: monooxygenase activity (GO:0004497);; Molecular Function: iron ion binding (GO:0005506);; Cellular Component: integral component of membrane (GO:0016021);; Molecular Function: oxidoreductase activity, acting on paired donors, with incorporation or reduction of molecular oxygen (GO:0016705);; Molecular Function: heme binding (GO:0020037);	K09755|6.0e-254|oeu:111367389|K09755 ferulate-5-hydroxylase [EC:1.14.-.-] | (RefSeq) cytochrome P450 84A1	Cytochrome P450 84A1 OS=Arabidopsis thaliana OX=3702 GN=CYP84A1 PE=1 SV=1	cytochrome P450 84A1-like [Sesamum indicum]
CL-QTL2.1	gene.SIN_1006397	Location=chr13:11056704 11058244	1541	chr13	11056704	11058244	[G]	Carbohydrate transport and metabolism	Molecular Function: polygalacturonase activity (GO:0004650);; Cellular Component: extracellular region (GO:0005576);; Biological Process: carbohydrate metabolic process (GO:0005975);; Biological Process: cell wall organization (GO:0071555);	K01213|2.0e-170|sind:105176078|K01213 galacturan 1,4-alpha-galacturonidase [EC:3.2.1.67] | (RefSeq) polygalacturonase-like	Polygalacturonase OS=Nicotiana tabacum OX=4097 GN=PG1 PE=2 SV=1	polygalacturonase-like [Sesamum indicum]
CL-QTL2.1	gene.SIN_1004651	Location=chr13:12400852 12403037	2186	chr13	12400852	12403037	--	--	Cellular Component: integral component of membrane (GO:0016021);	K09775|2.2e-11|dzi:111283728|K09775 uncharacterized protein | (RefSeq) uncharacterized protein LOC111283728 isoform X1	Glycosyltransferase BC10 OS=Oryza sativa subsp. japonica OX=39947 GN=BC10 PE=1 SV=1	uncharacterized protein LOC105176192 [Sesamum indicum]
CL-QTL2.1	gene.SIN_1004664	Location=chr13:12296681 12298060	1380	chr13	12296681	12298060	--	--	Biological Process: mitochondrial RNA metabolic process (GO:0000959);; Biological Process: mitochondrial RNA processing (GO:0000963);; Molecular Function: molecular_function (GO:0003674);; Molecular Function: nucleic acid binding (GO:0003676);; Molecular Function: RNA binding (GO:0003723);; Molecular Function: catalytic activity (GO:0003824);; Molecular Function: nuclease activity (GO:0004518);; …	--	Pentatricopeptide repeat-containing protein At5g18390, mitochondrial OS=Arabidopsis thaliana OX=3702 GN=At5g18390 PE=2 SV=2	pentatricopeptide repeat-containing protein At5g18390, mitochondrial [Sesamum indicum]
CL-QTL2.1	gene.SIN_1006415	Location=chr13:10818984 10821673	2690	chr13	10818984	10821673	--	--	Molecular Function: DNA binding (GO:0003677);; Cellular Component: nucleus (GO:0005634);; Biological Process: regulation of transcription, DNA-templated (GO:0006355);	K00521|2.3e-38|cmos:111447866|K00521 ferric-chelate reductase [EC:1.16.1.7] | (RefSeq) ferric reduction oxidase 7, chloroplastic-like	NAC domain-containing protein 100 OS=Arabidopsis thaliana OX=3702 GN=NAC100 PE=2 SV=1	NAC domain-containing protein 92 [Sesamum indicum]
CL-QTL2.1	gene.SIN_1004122	Location=chr13:15034737 15037187	2451	chr13	15034737	15037187	--	--	Molecular Function: protein dimerization activity (GO:0046983);	K20558|9.9e-17|sind:105160384|K20558 transcription factor SPEECHLESS | (RefSeq) transcription factor SPEECHLESS-like	Transcription factor bHLH94 OS=Arabidopsis thaliana OX=3702 GN=BHLH94 PE=1 SV=2	Transcription factor HAND2/Transcription factor TAL1/TAL2/LYL1 [Handroanthus impetiginosus]
CL-QTL2.1	gene.SIN_1002055	Location=chr13:11638919 11648610	9692	chr13	11638919	11648610	[I]	Lipid transport and metabolism	Biological Process: lipid metabolic process (GO:0006629);	K18875|1.0e-47|hbr:110660506|K18875 enhanced disease susceptibility 1 protein | (RefSeq) protein EDS1L-like	Lipase-like PAD4 OS=Arabidopsis thaliana OX=3702 GN=PAD4 PE=1 SV=1	lipase-like PAD4 [Sesamum indicum]
CL-QTL2.1	gene.SIN_1003997	Location=chr13:14044216 14049514	5299	chr13	14044216	14049514	[T]	Signal transduction mechanisms	Molecular Function: protein kinase activity (GO:0004672);; Molecular Function: ATP binding (GO:0005524);; Cellular Component: integral component of membrane (GO:0016021);	K13429|2.2e-51|smo:SELMODRAFT_443457|K13429 chitin elicitor receptor kinase 1 | (RefSeq) hypothetical protein	Protein LYK2 OS=Arabidopsis thaliana OX=3702 GN=LYK2 PE=2 SV=1	protein LYK2 [Sesamum indicum]
CL-QTL2.1	gene.SIN_1002208	Location=chr13:11445899 11459573	13675	chr13	11445899	11459573	--	--	Cellular Component: Golgi apparatus (GO:0005794);; Biological Process: sphingolipid metabolic process (GO:0006665);; Cellular Component: integral component of membrane (GO:0016021);; Biological Process: sterol metabolic process (GO:0016125);; Biological Process: intracellular sterol transport (GO:0032366);; Cellular Component: cortical endoplasmic reticulum (GO:0032541);; Biological Process: regu…	K21848|2.4e-93|sind:105176058|K21848 lipid intermediate transporter | (RefSeq) protein arv1-like	Protein ARV 1 OS=Arabidopsis thaliana OX=3702 GN=ARV1 PE=2 SV=1	protein arv1-like [Sesamum indicum]
CL-QTL2.1	gene.SIN_1004102	Location=chr13:14807989 14809015	1027	chr13	14807989	14809015	--	--	Molecular Function: protein dimerization activity (GO:0046983);	K22484|1.3e-18|gab:108472703|K22484 transcriptional regulator CBF1 | (RefSeq) transcription factor bHLH106	Transcription factor bHLH30 OS=Arabidopsis thaliana OX=3702 GN=BHLH30 PE=1 SV=1	transcription factor bHLH30-like [Sesamum indicum]
CL-QTL2.1	gene.SIN_1015285	Location=chr13:13555633 13557627	1995	chr13	13555633	13557627	--	--	Cellular Component: host cell nucleus (GO:0042025);	K18811|3.8e-171|sind:105158594|K18811 cyclin D5, plant | (RefSeq) cyclin-D5-1-like isoform X1	Cyclin-D5-1 OS=Arabidopsis thaliana OX=3702 GN=CYCD5-1 PE=2 SV=2	cyclin-D5-1-like isoform X1 [Sesamum indicum]
CL-QTL2.1	gene.SIN_1004316	Location=chr13:15392599 15396374	3776	chr13	15392599	15396374	[R]	General function prediction only	Molecular Function: GTPase activity (GO:0003924);; Molecular Function: GTP binding (GO:0005525);	K07893|1.3e-111|sind:105176459|K07893 Ras-related protein Rab-6A | (RefSeq) ras-related protein RABH1e	Ras-related protein RABH1e OS=Arabidopsis thaliana OX=3702 GN=RABH1E PE=2 SV=1	ras-related protein RABH1e [Sesamum indicum]
CL-QTL2.1	gene.SIN_1004302	Location=chr13:15239326 15243386	4061	chr13	15239326	15243386	[E]	Amino acid transport and metabolism	Molecular Function: 3-deoxy-7-phosphoheptulonate synthase activity (GO:0003849);; Biological Process: aromatic amino acid family biosynthetic process (GO:0009073);; Biological Process: chorismate biosynthetic process (GO:0009423);; Cellular Component: chloroplast (GO:0009507);	K01626|3.6e-307|sind:105176445|K01626 3-deoxy-7-phosphoheptulonate synthase [EC:2.5.1.54] | (RefSeq) phospho-2-dehydro-3-deoxyheptonate aldolase 2, chloroplastic	Phospho-2-dehydro-3-deoxyheptonate aldolase 2, chloroplastic OS=Solanum tuberosum OX=4113 GN=SHKB PE=2 SV=1	phospho-2-dehydro-3-deoxyheptonate aldolase 2, chloroplastic [Sesamum indicum]
CL-QTL2.1	gene.SIN_1004658	Location=chr13:12343917 12347192	3276	chr13	12343917	12347192	--	--	Cellular Component: plasma membrane (GO:0005886);; Cellular Component: membrane (GO:0016020);; Cellular Component: integral component of membrane (GO:0016021);	--	--	uncharacterized protein LOC105176156 isoform X1 [Sesamum indicum]
CL-QTL2.1	gene.SIN_1004115	Location=chr13:14920884 14921853	970	chr13	14920884	14921853	--	--	Cellular Component: host cell nucleus (GO:0042025);	--	--	uncharacterized protein LOC105176423 [Sesamum indicum]
[truncated: 1,997 more rows]

## Sheet: Table S9
Table S9. Significant QTLs loacted in LG1 and LG6 responsible for sesame fusarium wilt (SFW) trait and seed coat color (SCC), respectively.
[truncated: 32 more rows]

[truncated: 3 more sheets: Table S10, Table S11, Table S12]
